# Supplementary material for: (μ-2,3-Dibromo­succinato-κ2 O 1:O 4)bis­[methano­lato-κO)triphenyl­anti­mony(V)]
Source: Acta Crystallogr Sect E Struct Rep Online. 2011 May 7;67(Pt 6):m713. doi: 10.1107/S1600536811016114 (PMC3120583; doi:10.1107/S1600536811016114)
Supplement: Supplementary file 1 [file e-67-0m713-sup1.cif]

##############################################################################
#                                                                            #
# This CIF contains the data in a paper accepted for publication in          #
# Acta Crystallographica Section E. It conforms to the requirements of       #
# Notes for Authors for Acta Crystallographica Section E, and has been       #
# peer reviewed under the auspices of the IUCr Commission on Journals.       #
#                                                                            #
# Full details of the Crystallographic Information File format               #
# are given in the paper "The Crystallographic Information File (CIF):       #
# a New Standard Archive File for Crystallography" by S. R. Hall, F. H.      #
# Allen and I. D. Brown [Acta Cryst. (1991), A47, 655-685].                  #
#                                                                            #
# The current version of the core CIF dictionary is obtainable from          #
# ftp://ftp.iucr.org/pub/cif_core.dic.                                       #
#                                                                            #
# Software is freely available for graphical display of the structure(s)     #
# in this CIF. For information consult the CIF software page                 #
# http://www.iucr.org/resources/cif/software.                                #
#                                                                            #
# This file may be used for bona fide research purposes within the           #
# scientific community so long as proper attribution is given to the journal # 
# article from which it was obtained.                                        #
#                                                                            #
##############################################################################
data_I
_audit_creation_method     SHELXL-97
_chemical_name_systematic
;
(\m-2,3-Dibromosuccinato-\k^2^<i>O</i>^1^:<i>O</i>^4^)bis[methanolato-
\k<i>O</i>)triphenylantimony(V)]
;
_chemical_name_common     ?
_chemical_formula_moiety     'C42 H38 Br2 O6 Sb2'
_chemical_formula_sum     'C42 H38 Br2 O6 Sb2'
_chemical_formula_iupac     '[Sb2 (C6 H5)6 (C4 H2 Br2 O4) (C H3 O)2]'
_chemical_formula_weight     1042.04
_chemical_melting_point     ?
_symmetry_cell_setting     triclinic
_symmetry_space_group_name_H-M     'P -1'
loop_
    _symmetry_equiv_pos_as_xyz
    'x, y, z'
    '-x, -y, -z'
_cell_length_a     8.707(8)
_cell_length_b     9.872(8)
_cell_length_c     12.779(10)
_cell_angle_alpha     103.74(2)
_cell_angle_beta     97.93(2)
_cell_angle_gamma     100.45(2)
_cell_volume     1030.3(15)
_cell_formula_units_Z     1
_cell_measurement_reflns_used     1605
_cell_measurement_theta_min     2.372
_cell_measurement_theta_max     25.234
_cell_measurement_temperature     298(2)
_exptl_crystal_description     block
_exptl_crystal_colour     colorless
_exptl_crystal_size_max     0.22
_exptl_crystal_size_mid     0.16
_exptl_crystal_size_min     0.13
_exptl_crystal_density_diffrn     1.679
_exptl_crystal_density_meas     ?
_exptl_crystal_density_method     'not measured'
_exptl_crystal_F_000     510
_exptl_absorpt_coefficient_mu     3.294
_exptl_absorpt_correction_type     multi-scan
_exptl_absorpt_process_details     '(SADABS; Sheldrick, 1996)'
_exptl_absorpt_correction_T_min     0.5310
_exptl_absorpt_correction_T_max     0.6740
_exptl_special_details     ?
_diffrn_ambient_temperature     298(2)
_diffrn_radiation_type     MoK\a
_diffrn_radiation_wavelength     0.71073
_diffrn_radiation_source     'fine-focus sealed tube'
_diffrn_radiation_monochromator     graphite
_diffrn_measurement_device_type     'Siemens SMART CCD area-detector'
_diffrn_measurement_method     '\f and \w'
_diffrn_detector_area_resol_mean     ?
_diffrn_reflns_number     5379
_diffrn_reflns_av_R_equivalents     0.0318
_diffrn_reflns_av_sigmaI/netI     0.0681
_diffrn_reflns_theta_min     1.67
_diffrn_reflns_theta_max     25.01
_diffrn_reflns_theta_full     25.01
_diffrn_measured_fraction_theta_max     0.985
_diffrn_measured_fraction_theta_full     0.985
_diffrn_reflns_limit_h_min     -10
_diffrn_reflns_limit_h_max     10
_diffrn_reflns_limit_k_min     -11
_diffrn_reflns_limit_k_max     11
_diffrn_reflns_limit_l_min     -8
_diffrn_reflns_limit_l_max     15
_diffrn_standards_number     ?
_diffrn_standards_interval_count     ?
_diffrn_standards_interval_time     ?
_diffrn_standards_decay_%     ?
_refine_special_details
;
 Refinement of F^2^ against ALL reflections.  The weighted R-factor wR and
 goodness of fit S are based on F^2^, conventional R-factors R are based
 on F, with F set to zero for negative F^2^. The threshold expression of
 F^2^ > 2sigma(F^2^) is used only for calculating R-factors(gt) etc. and is
 not relevant to the choice of reflections for refinement.  R-factors based
 on F^2^ are statistically about twice as large as those based on F, and R-
 factors based on ALL data will be even larger.
;
_reflns_number_total     3582
_reflns_number_gt     2582
_reflns_threshold_expression     I>2\s(I)
_refine_ls_structure_factor_coef     Fsqd
_refine_ls_matrix_type     full
_refine_ls_R_factor_all     0.0756
_refine_ls_R_factor_gt     0.0478
_refine_ls_wR_factor_gt     0.1130
_refine_ls_wR_factor_ref     0.1307
_refine_ls_goodness_of_fit_ref     1.001
_refine_ls_restrained_S_all     1.002
_refine_ls_number_reflns     3582
_refine_ls_number_parameters     240
_refine_ls_number_restraints     2
_refine_ls_hydrogen_treatment     constr
_refine_ls_weighting_scheme     calc
_refine_ls_weighting_details
         'calc w=1/[\s^2^(Fo^2^)+(0.0705P)^2^+0.0000P] where P=(Fo^2^+2Fc^2^)/3'
_atom_sites_solution_hydrogens     geom
_atom_sites_solution_primary     direct
_atom_sites_solution_secondary     difmap
_refine_ls_shift/su_max     0.000
_refine_ls_shift/su_mean     0.000
_refine_diff_density_max     1.102
_refine_diff_density_min     -0.682
_refine_ls_extinction_method     none
_refine_ls_extinction_coef     ?
loop_
    _atom_type_symbol
    _atom_type_description
    _atom_type_scat_dispersion_real
    _atom_type_scat_dispersion_imag
    _atom_type_scat_source
    'C' 'C' 0.0033 0.0016
                         'International Tables Vol C Tables 4.2.6.8 and 6.1.1.4'
    'H' 'H' 0.0000 0.0000
                         'International Tables Vol C Tables 4.2.6.8 and 6.1.1.4'
    'Br' 'Br' -0.2901 2.4595
                         'International Tables Vol C Tables 4.2.6.8 and 6.1.1.4'
    'O' 'O' 0.0106 0.0060
                         'International Tables Vol C Tables 4.2.6.8 and 6.1.1.4'
    'Sb' 'Sb' -0.5866 1.5461
                         'International Tables Vol C Tables 4.2.6.8 and 6.1.1.4'
_computing_data_collection     'SMART (Siemens, 1996)'
_computing_cell_refinement     'SAINT (Siemens, 1996)'
_computing_data_reduction     'SAINT (Siemens, 1996)'
_computing_structure_solution     'SHELXS97 (Sheldrick, 2008)'
_computing_structure_refinement     'SHELXL97 (Sheldrick, 2008)'
_computing_molecular_graphics
                      'ORTEP-3 (Farrugia, 1997) and DIAMOND (Brandenburg, 1998)'
_computing_publication_material     'SHELXTL (Sheldrick, 2008)'
loop_
    _atom_site_type_symbol
    _atom_site_label
    _atom_site_fract_x
    _atom_site_fract_y
    _atom_site_fract_z
    _atom_site_U_iso_or_equiv
    _atom_site_adp_type
    _atom_site_calc_flag
    _atom_site_refinement_flags
    _atom_site_occupancy
    _atom_site_symmetry_multiplicity
    _atom_site_disorder_assembly
    _atom_site_disorder_group
    Sb Sb1 0.22561(5) 0.81465(5) 0.69951(4) 0.04269(19) Uani d . 1 1 . .
    Br Br1 0.22321(10) 1.18121(10) 1.08223(7) 0.0758(3) Uani d . 1 1 . .
    O O1 0.1245(5) 0.8897(5) 0.8434(4) 0.0449(11) Uani d . 1 1 . .
    O O2 0.0650(6) 1.0844(5) 0.8011(4) 0.0593(13) Uani d . 1 1 . .
    O O3 0.3285(6) 0.7419(5) 0.5737(4) 0.0595(14) Uani d . 1 1 . .
    C C1 0.0653(9) 1.0029(9) 0.8600(6) 0.0528(19) Uani d D 1 1 . .
    C C2 0.028(2) 1.0561(18) 0.9733(9) 0.045(3) Uani d PD 0.60(2) 1 . 1
    H H2 -0.0534 1.1125 0.9678 0.054 Uiso calc PR 0.60(2) 1 . 1
    C C2' -0.043(2) 1.001(3) 0.9429(16) 0.045(3) Uani d PD 0.40(2) 1 . 2
    H H2' -0.0900 1.0854 0.9512 0.054 Uiso calc PR 0.40(2) 1 . 2
    C C3 0.4220(8) 0.9923(7) 0.7547(6) 0.0433(16) Uani d . 1 1 . .
    C C4 0.4634(8) 1.0663(8) 0.8653(7) 0.059(2) Uani d . 1 1 . .
    H H4 0.4005 1.0413 0.9140 0.071 Uiso calc R 1 1 . .
    C C5 0.5985(10) 1.1778(9) 0.9040(8) 0.074(3) Uani d . 1 1 . .
    H H5 0.6257 1.2256 0.9783 0.089 Uiso calc R 1 1 . .
    C C6 0.6886(10) 1.2161(10) 0.8353(9) 0.077(3) Uani d . 1 1 . .
    H H6 0.7770 1.2918 0.8612 0.092 Uiso calc R 1 1 . .
    C C7 0.6504(11) 1.1430(11) 0.7251(10) 0.086(3) Uani d . 1 1 . .
    H H7 0.7145 1.1688 0.6774 0.103 Uiso calc R 1 1 . .
    C C8 0.5161(9) 1.0307(8) 0.6851(7) 0.062(2) Uani d . 1 1 . .
    H H8 0.4911 0.9822 0.6109 0.074 Uiso calc R 1 1 . .
    C C9 0.2537(8) 0.6454(7) 0.7711(6) 0.0472(17) Uani d . 1 1 . .
    C C10 0.1370(10) 0.5804(8) 0.8189(7) 0.069(2) Uani d . 1 1 . .
    H H10 0.0415 0.6098 0.8200 0.083 Uiso calc R 1 1 . .
    C C11 0.1654(14) 0.4720(10) 0.8645(9) 0.096(3) Uani d . 1 1 . .
    H H11 0.0868 0.4269 0.8950 0.115 Uiso calc R 1 1 . .
    C C12 0.3079(14) 0.4287(10) 0.8658(9) 0.086(3) Uani d . 1 1 . .
    H H12 0.3252 0.3558 0.8975 0.103 Uiso calc R 1 1 . .
    C C13 0.4230(12) 0.4940(10) 0.8202(8) 0.079(3) Uani d . 1 1 . .
    H H13 0.5202 0.4673 0.8225 0.094 Uiso calc R 1 1 . .
    C C14 0.3953(9) 0.6001(8) 0.7704(7) 0.061(2) Uani d . 1 1 . .
    H H14 0.4721 0.6410 0.7364 0.074 Uiso calc R 1 1 . .
    C C15 0.0083(8) 0.7988(7) 0.5950(5) 0.0427(16) Uani d . 1 1 . .
    C C16 -0.1375(9) 0.7702(8) 0.6290(7) 0.059(2) Uani d . 1 1 . .
    H H16 -0.1398 0.7584 0.6989 0.071 Uiso calc R 1 1 . .
    C C17 -0.2776(10) 0.7594(10) 0.5594(9) 0.077(3) Uani d . 1 1 . .
    H H17 -0.3734 0.7400 0.5832 0.092 Uiso calc R 1 1 . .
    C C18 -0.2792(12) 0.7763(10) 0.4578(9) 0.076(3) Uani d . 1 1 . .
    H H18 -0.3747 0.7696 0.4121 0.091 Uiso calc R 1 1 . .
    C C19 -0.1357(13) 0.8041(9) 0.4223(7) 0.079(3) Uani d . 1 1 . .
    H H19 -0.1355 0.8148 0.3520 0.095 Uiso calc R 1 1 . .
    C C20 0.0100(10) 0.8161(8) 0.4921(7) 0.060(2) Uani d . 1 1 . .
    H H20 0.1057 0.8356 0.4682 0.072 Uiso calc R 1 1 . .
    C C21 0.2653(11) 0.6019(9) 0.5003(7) 0.076(3) Uani d . 1 1 . .
    H H21A 0.1873 0.5493 0.5306 0.114 Uiso calc R 1 1 . .
    H H21B 0.3498 0.5524 0.4905 0.114 Uiso calc R 1 1 . .
    H H21C 0.2167 0.6103 0.4307 0.114 Uiso calc R 1 1 . .
loop_
    _atom_site_aniso_label
    _atom_site_aniso_U_11
    _atom_site_aniso_U_22
    _atom_site_aniso_U_33
    _atom_site_aniso_U_12
    _atom_site_aniso_U_13
    _atom_site_aniso_U_23
    Sb1 0.0395(3) 0.0443(3) 0.0438(3) 0.0105(2) 0.0141(2) 0.0065(2)
    Br1 0.0568(5) 0.0780(6) 0.0655(6) -0.0172(4) 0.0232(4) -0.0143(5)
    O1 0.048(3) 0.049(3) 0.043(3) 0.021(2) 0.016(2) 0.013(2)
    O2 0.080(4) 0.061(3) 0.048(3) 0.023(3) 0.027(3) 0.022(3)
    O3 0.050(3) 0.061(3) 0.062(3) 0.012(2) 0.023(3) -0.002(3)
    C1 0.055(4) 0.066(5) 0.044(4) 0.020(4) 0.018(4) 0.017(4)
    C2 0.057(10) 0.055(11) 0.025(6) 0.025(7) 0.006(7) 0.004(6)
    C2' 0.057(10) 0.055(11) 0.025(6) 0.025(7) 0.006(7) 0.004(6)
    C3 0.038(4) 0.044(4) 0.049(4) 0.012(3) 0.011(3) 0.011(3)
    C4 0.044(4) 0.067(5) 0.060(5) 0.008(4) 0.013(4) 0.006(4)
    C5 0.057(5) 0.070(6) 0.077(6) 0.007(4) -0.005(5) 0.000(5)
    C6 0.045(5) 0.061(6) 0.109(8) 0.002(4) 0.004(5) 0.008(6)
    C7 0.063(6) 0.082(7) 0.121(9) 0.006(5) 0.046(6) 0.034(7)
    C8 0.057(5) 0.060(5) 0.070(6) 0.009(4) 0.027(4) 0.018(4)
    C9 0.044(4) 0.038(4) 0.051(4) 0.007(3) -0.001(4) 0.004(3)
    C10 0.065(5) 0.054(5) 0.091(7) 0.010(4) 0.014(5) 0.030(5)
    C11 0.105(8) 0.070(7) 0.108(9) -0.005(6) 0.014(7) 0.038(6)
    C12 0.100(8) 0.052(6) 0.100(8) 0.015(6) -0.006(7) 0.023(5)
    C13 0.082(6) 0.062(6) 0.088(7) 0.028(5) -0.007(6) 0.017(5)
    C14 0.061(5) 0.052(5) 0.069(6) 0.017(4) 0.013(4) 0.010(4)
    C15 0.048(4) 0.038(4) 0.037(4) 0.006(3) 0.010(3) 0.002(3)
    C16 0.054(5) 0.071(5) 0.051(5) 0.019(4) 0.015(4) 0.008(4)
    C17 0.044(5) 0.078(6) 0.096(8) 0.015(4) 0.005(5) 0.001(6)
    C18 0.069(6) 0.069(6) 0.080(7) 0.018(5) -0.018(5) 0.020(5)
    C19 0.116(8) 0.067(6) 0.043(5) 0.015(6) -0.012(6) 0.014(4)
    C20 0.063(5) 0.054(5) 0.057(5) 0.000(4) 0.010(4) 0.014(4)
    C21 0.081(6) 0.072(6) 0.068(6) 0.023(5) 0.025(5) -0.003(5)
_geom_special_details
;
 All esds (except the esd in the dihedral angle between two l.s. planes)
 are estimated using the full covariance matrix.  The cell esds are taken
 into account individually in the estimation of esds in distances, angles
 and torsion angles; correlations between esds in cell parameters are only
 used when they are defined by crystal symmetry.  An approximate (isotropic)
 treatment of cell esds is used for estimating esds involving l.s. planes.
;
loop_
    _geom_bond_atom_site_label_1
    _geom_bond_atom_site_label_2
    _geom_bond_site_symmetry_2
    _geom_bond_distance
    _geom_bond_publ_flag
    Sb1 O3 . 1.996(5) y
    Sb1 C15 . 2.118(7) y
    Sb1 C3 . 2.119(7) y
    Sb1 C9 . 2.122(7) y
    Sb1 O1 . 2.177(4) y
    Br1 C2 . 2.032(18) ?
    Br1 C2' 2_577 2.09(2) ?
    O1 C1 . 1.299(8) ?
    O2 C1 . 1.225(8) ?
    O3 C21 . 1.435(9) ?
    C1 C2' . 1.515(10) ?
    C1 C2 . 1.521(9) ?
    C2 C2 2_577 1.48(3) ?
    C2 H2 . 0.9800 ?
    C2' C2' 2_577 1.56(5) ?
    C2' Br1 2_577 2.09(2) ?
    C2' H2' . 0.9800 ?
    C3 C8 . 1.362(10) ?
    C3 C4 . 1.392(10) ?
    C4 C5 . 1.397(11) ?
    C4 H4 . 0.9300 ?
    C5 C6 . 1.330(13) ?
    C5 H5 . 0.9300 ?
    C6 C7 . 1.383(14) ?
    C6 H6 . 0.9300 ?
    C7 C8 . 1.397(12) ?
    C7 H7 . 0.9300 ?
    C8 H8 . 0.9300 ?
    C9 C14 . 1.386(10) ?
    C9 C10 . 1.391(10) ?
    C10 C11 . 1.378(12) ?
    C10 H10 . 0.9300 ?
    C11 C12 . 1.383(14) ?
    C11 H11 . 0.9300 ?
    C12 C13 . 1.366(14) ?
    C12 H12 . 0.9300 ?
    C13 C14 . 1.387(11) ?
    C13 H13 . 0.9300 ?
    C14 H14 . 0.9300 ?
    C15 C20 . 1.367(10) ?
    C15 C16 . 1.401(10) ?
    C16 C17 . 1.378(11) ?
    C16 H16 . 0.9300 ?
    C17 C18 . 1.346(13) ?
    C17 H17 . 0.9300 ?
    C18 C19 . 1.390(13) ?
    C18 H18 . 0.9300 ?
    C19 C20 . 1.414(12) ?
    C19 H19 . 0.9300 ?
    C20 H20 . 0.9300 ?
    C21 H21A . 0.9600 ?
    C21 H21B . 0.9600 ?
    C21 H21C . 0.9600 ?
loop_
    _geom_angle_atom_site_label_1
    _geom_angle_atom_site_label_2
    _geom_angle_atom_site_label_3
    _geom_angle_site_symmetry_1
    _geom_angle_site_symmetry_3
    _geom_angle
    _geom_angle_publ_flag
    O3 Sb1 C15 . . 92.7(2) y
    O3 Sb1 C3 . . 87.8(2) y
    C15 Sb1 C3 . . 127.3(3) ?
    O3 Sb1 C9 . . 93.9(3) y
    C15 Sb1 C9 . . 119.3(3) y
    C3 Sb1 C9 . . 113.2(3) y
    O3 Sb1 O1 . . 176.33(19) y
    C15 Sb1 O1 . . 90.7(2) y
    C3 Sb1 O1 . . 91.2(2) y
    C9 Sb1 O1 . . 83.2(2) y
    C2 Br1 C2' . 2_577 37.5(5) ?
    C1 O1 Sb1 . . 123.3(4) ?
    C21 O3 Sb1 . . 120.8(5) ?
    O2 C1 O1 . . 125.4(6) ?
    O2 C1 C2' . . 121.6(11) ?
    O1 C1 C2' . . 111.1(11) ?
    O2 C1 C2 . . 116.6(8) ?
    O1 C1 C2 . . 116.5(8) ?
    C2' C1 C2 . . 28.0(7) ?
    C2 C2 C1 2_577 . 115.5(14) ?
    C2 C2 Br1 2_577 . 103.3(13) ?
    C1 C2 Br1 . . 111.7(10) ?
    C2 C2 H2 2_577 . 108.7 ?
    C1 C2 H2 . . 108.7 ?
    Br1 C2 H2 . . 108.7 ?
    C1 C2' C2' . 2_577 113.1(18) ?
    C1 C2' Br1 . 2_577 118.2(14) ?
    C2' C2' Br1 2_577 2_577 97.0(18) ?
    C1 C2' H2' . . 109.3 ?
    C2' C2' H2' 2_577 . 109.3 ?
    Br1 C2' H2' 2_577 . 109.3 ?
    C8 C3 C4 . . 118.6(7) ?
    C8 C3 Sb1 . . 121.3(6) ?
    C4 C3 Sb1 . . 120.0(5) ?
    C3 C4 C5 . . 120.6(8) ?
    C3 C4 H4 . . 119.7 ?
    C5 C4 H4 . . 119.7 ?
    C6 C5 C4 . . 120.5(9) ?
    C6 C5 H5 . . 119.8 ?
    C4 C5 H5 . . 119.8 ?
    C5 C6 C7 . . 119.9(9) ?
    C5 C6 H6 . . 120.1 ?
    C7 C6 H6 . . 120.1 ?
    C6 C7 C8 . . 120.4(9) ?
    C6 C7 H7 . . 119.8 ?
    C8 C7 H7 . . 119.8 ?
    C3 C8 C7 . . 120.0(8) ?
    C3 C8 H8 . . 120.0 ?
    C7 C8 H8 . . 120.0 ?
    C14 C9 C10 . . 119.6(7) ?
    C14 C9 Sb1 . . 117.8(6) ?
    C10 C9 Sb1 . . 122.6(5) ?
    C11 C10 C9 . . 118.9(8) ?
    C11 C10 H10 . . 120.5 ?
    C9 C10 H10 . . 120.5 ?
    C10 C11 C12 . . 121.6(10) ?
    C10 C11 H11 . . 119.2 ?
    C12 C11 H11 . . 119.2 ?
    C13 C12 C11 . . 119.3(9) ?
    C13 C12 H12 . . 120.3 ?
    C11 C12 H12 . . 120.3 ?
    C12 C13 C14 . . 120.2(9) ?
    C12 C13 H13 . . 119.9 ?
    C14 C13 H13 . . 119.9 ?
    C9 C14 C13 . . 120.4(8) ?
    C9 C14 H14 . . 119.8 ?
    C13 C14 H14 . . 119.8 ?
    C20 C15 C16 . . 119.3(7) ?
    C20 C15 Sb1 . . 119.5(5) ?
    C16 C15 Sb1 . . 121.2(5) ?
    C17 C16 C15 . . 120.3(8) ?
    C17 C16 H16 . . 119.9 ?
    C15 C16 H16 . . 119.9 ?
    C18 C17 C16 . . 121.7(9) ?
    C18 C17 H17 . . 119.2 ?
    C16 C17 H17 . . 119.2 ?
    C17 C18 C19 . . 118.9(8) ?
    C17 C18 H18 . . 120.5 ?
    C19 C18 H18 . . 120.5 ?
    C18 C19 C20 . . 120.7(8) ?
    C18 C19 H19 . . 119.7 ?
    C20 C19 H19 . . 119.7 ?
    C15 C20 C19 . . 119.2(8) ?
    C15 C20 H20 . . 120.4 ?
    C19 C20 H20 . . 120.4 ?
    O3 C21 H21A . . 109.5 ?
    O3 C21 H21B . . 109.5 ?
    H21A C21 H21B . . 109.5 ?
    O3 C21 H21C . . 109.5 ?
    H21A C21 H21C . . 109.5 ?
    H21B C21 H21C . . 109.5 ?
loop_
    _geom_hbond_atom_site_label_D
    _geom_hbond_atom_site_label_H
    _geom_hbond_atom_site_label_A
    _geom_hbond_site_symmetry_A
    _geom_hbond_distance_DH
    _geom_hbond_distance_HA
    _geom_hbond_distance_DA
    _geom_hbond_angle_DHA
    C19 H19 O2 2_576 0.93 2.50 3.388(11) 161
    C17 H17 O3 1_455 0.93 2.59 3.435(10) 152
data_global
_journal_date_recd_electronic     2011-04-25
_journal_date_accepted     2011-04-28
_journal_name_full     'Acta Crystallographica, Section E'
_journal_year     2011
_journal_volume     67
_journal_issue      6
_journal_page_first     m713
_journal_page_last     m713
_journal_paper_category     QM
_journal_coeditor_code     JH2282
_publ_contact_author_name     'Prof. Wenfu Fu'
_publ_contact_author_address
;
Technical Institute of Physics and Chemistry,
Chinese Academy of Sciences,
Beijing 100190,
People's Republic of China
;
_publ_contact_author_email     quanli99@126.com
_publ_contact_author_fax     '86 010 82543520'
_publ_contact_author_phone     '86 010 82543520'
_publ_section_title
;\
(\m-2,3-Dibromosuccinato-\k^2^<i>O</i>^1^:<i>O</i>^4^)bis[methanolato-\
\k<i>O</i>)triphenylantimony(V)]
;
loop_
    _publ_author_name
    _publ_author_address
    'Quan, Li '
;
Technical Institute of Physics and Chemistry,
Chinese Academy of Sciences,
Beijing 100190,
People's Republic of China
and
Graduate Unversity of Chinese Academy of Sciences,
Beijing 100049,
People's Republic of China
and
College of Chemistry and Chemical Engineering
Liaocheng University
Shandong 252059
People's Republic of China
;
    'Yin, Handong'
;
College of Chemistry and Chemical Engineering
Liaocheng University
Shandong 252059
People's Republic of China
;
    'Fu, Wenfu'
;
Technical Institute of Physics and Chemistry,
Chinese Academy of Sciences,
Beijing 100190,
People's Republic of China
;
