# Supplementary material for: (μ-2,3-Dibromo­succinato-κ2 O 1:O 4)bis­[methano­lato-κO)triphenyl­anti­mony(V)]
Source: Acta Crystallogr Sect E Struct Rep Online. 2011 May 7;67(Pt 6):m713. doi: 10.1107/S1600536811016114 (PMC3120583; doi:10.1107/S1600536811016114)
Supplement: Supplementary file 2 [file e-67-0m713-Isup2.hkl]

# 
# h,k,l, Fc-squared, Fo-squared, sigma(Fo-squared) and status flag 
# 
data_I
_shelx_title ' 080517d in P-1' 
_shelx_refln_list_code          4 
_shelx_F_calc_maximum      198.22 
_exptl_crystal_F_000       510.00 
_reflns_d_resolution_high  0.8406 
 
loop_ 
 _symmetry_equiv_pos_as_xyz 
 'x, y, z' 
 '-x, -y, -z' 
 
_cell_length_a     8.7072 
_cell_length_b     9.8716 
_cell_length_c    12.7793 
_cell_angle_alpha 103.735 
_cell_angle_beta   97.929 
_cell_angle_gamma 100.448 
 
_shelx_F_squared_multiplier     1.000 
 
loop_ 
 _refln_index_h 
 _refln_index_k 
 _refln_index_l 
 _refln_F_squared_calc 
 _refln_F_squared_meas 
 _refln_F_squared_sigma 
 _refln_observed_status 
   1   0   0     1001.58     1120.20     42.54 o 
   2   0   0    16814.98    16367.81    405.58 o 
   3   0   0     1224.43     1144.73     39.32 o 
   4   0   0     5926.95     5478.53    119.79 o 
   5   0   0     2363.33     2203.27     59.27 o 
   6   0   0     1438.12     1364.35     46.32 o 
   7   0   0     1238.53     1186.33     45.85 o 
   8   0   0      225.98      211.18     33.81 o 
   9   0   0      868.36      829.76     67.06 o 
  10   0   0        0.04      -19.51     29.45 o 
 -10   1   0      181.85      162.38     39.20 o 
  -9   1   0       95.48      121.95     60.62 o 
  -8   1   0      345.13      438.29     40.64 o 
  -7   1   0      177.67      146.14     27.85 o 
  -6   1   0     1239.76     1078.96     49.27 o 
  -5   1   0       54.34       13.70     35.01 o 
  -4   1   0     1907.63     1881.41     46.95 o 
  -3   1   0        8.82       14.18      6.39 o 
  -2   1   0     1351.28     1448.12     43.32 o 
  -1   1   0      327.57      415.34     15.01 o 
   0   1   0    10733.96    12092.33    297.02 o 
   1   1   0     5885.54     7546.82    190.01 o 
   2   1   0      505.53      572.47     60.96 o 
   3   1   0     1214.50     1302.91     55.63 o 
   4   1   0      951.69      840.74     36.02 o 
   5   1   0      694.66      638.08     48.33 o 
   6   1   0        3.90       -0.53     15.03 o 
   7   1   0      820.00      795.80     39.48 o 
   8   1   0       64.04       66.93     27.34 o 
   9   1   0      237.54      254.29     42.22 o 
 -10   2   0      162.40      148.77     38.69 o 
  -9   2   0      524.38      635.00     70.95 o 
  -8   2   0        0.32       -7.59     22.98 o 
  -7   2   0      931.19      762.76     65.82 o 
  -6   2   0       16.49      -18.20     12.14 o 
  -5   2   0     1017.24      957.32     31.48 o 
  -4   2   0     2193.98     2142.01     52.77 o 
  -3   2   0      282.42      297.33     15.47 o 
  -2   2   0    20710.86    23553.48    779.27 o 
  -1   2   0     1176.49     1524.81     35.39 o 
   0   2   0     9361.42    10482.13    490.88 o 
   1   2   0      379.14      479.65     29.95 o 
   2   2   0    13036.17    14357.72    476.45 o 
   3   2   0       15.63       16.69     18.04 o 
   4   2   0     2879.93     2926.28     88.84 o 
   5   2   0     1325.63     1239.55     51.04 o 
   6   2   0      461.15      484.99     36.28 o 
   7   2   0      445.79      386.38     33.37 o 
   8   2   0      281.78      310.28     39.46 o 
   9   2   0      384.76      313.78     50.92 o 
 -10   3   0       11.73       21.14     42.44 o 
  -9   3   0     1053.90     1053.56     59.25 o 
  -8   3   0      743.28      790.15     48.57 o 
  -7   3   0     1918.60     1856.24     70.13 o 
  -6   3   0     1863.85     1764.32     50.71 o 
  -5   3   0     1547.64     1380.18     40.75 o 
  -4   3   0     1833.83     1772.80     45.94 o 
  -3   3   0     1045.12     1002.91     50.33 o 
  -2   3   0     9851.91    11823.25    242.27 o 
  -1   3   0     1852.53     2328.27     88.30 o 
   0   3   0    21526.78    23125.84    588.29 o 
   1   3   0      789.29      951.02     49.89 o 
   2   3   0    14197.34    15961.18    560.41 o 
   3   3   0     1765.41     2065.87     95.49 o 
   4   3   0     3419.70     3553.59    151.90 o 
   5   3   0     3478.95     3712.34    162.99 o 
   6   3   0      163.92      151.14     39.92 o 
   7   3   0      543.20      523.55     52.00 o 
   8   3   0       20.54       31.84     31.62 o 
   9   3   0      541.55      588.48    115.13 o 
 -10   4   0      191.40      235.62     55.65 o 
  -9   4   0        1.43       66.46     41.00 o 
  -8   4   0      649.33      662.89     45.24 o 
  -7   4   0        3.73       -7.14     15.05 o 
  -6   4   0     1334.04     1184.77     40.53 o 
  -5   4   0      596.29      503.22     24.49 o 
  -4   4   0      171.32      145.89     15.57 o 
  -3   4   0        9.46       -1.22      9.23 o 
  -2   4   0      185.83      177.06     13.53 o 
  -1   4   0      185.85      186.58     13.46 o 
   0   4   0       84.81       76.15     10.51 o 
   1   4   0     1162.96     1076.18     41.32 o 
   2   4   0      224.62      265.04     35.07 o 
   3   4   0      115.08       87.92     16.62 o 
   4   4   0        3.64       16.14     27.79 o 
   5   4   0      365.66      367.15     51.45 o 
   6   4   0       19.28       65.30     38.00 o 
   7   4   0       70.46       62.66     41.80 o 
   8   4   0        2.24       22.05     32.14 o 
  -9   5   0      523.16      573.30     68.74 o 
  -8   5   0       54.86       87.72     36.39 o 
  -7   5   0     1084.83      989.46     48.62 o 
  -6   5   0      370.70      408.61     26.66 o 
  -5   5   0     3304.25     3094.94     76.85 o 
  -4   5   0     2792.32     2667.33     74.54 o 
  -3   5   0      674.31      674.37     26.36 o 
  -2   5   0     4114.47     4643.15    104.20 o 
  -1   5   0     1464.53     1656.30     49.18 o 
   0   5   0    11469.78    12618.86    262.79 o 
   1   5   0      110.20       85.33     18.12 o 
   2   5   0     4758.56     4820.70    135.64 o 
   3   5   0      260.72      246.59     36.57 o 
   4   5   0     2246.22     2275.35    116.71 o 
   5   5   0      772.19      862.85     72.15 o 
   6   5   0      400.15      438.01     64.46 o 
   7   5   0      308.06      353.73     65.46 o 
  -9   6   0      280.46      381.48     58.34 o 
  -8   6   0      247.74      267.01     50.97 o 
  -7   6   0      329.69      316.44     34.05 o 
  -6   6   0     1741.20     1719.41     76.21 o 
  -5   6   0      417.14      445.88     28.06 o 
  -4   6   0     2974.69     3245.22    199.21 o 
  -3   6   0        5.86      -18.17     12.12 o 
  -2   6   0     1165.70     1269.63     60.71 o 
  -1   6   0      167.81      177.30     18.84 o 
   0   6   0     2299.86     2241.57     58.69 o 
   1   6   0      443.12      464.51     49.67 o 
   2   6   0     1764.00     1761.76     65.33 o 
   3   6   0     1237.81     1129.55     61.26 o 
   4   6   0      831.06      765.08     67.26 o 
   5   6   0     1661.51     1740.64    108.26 o 
   6   6   0      146.62      185.74     53.53 o 
   7   6   0      479.82      440.10     69.95 o 
  -8   7   0       90.83        2.28     40.72 o 
  -7   7   0      132.80       18.30     35.71 o 
  -6   7   0      161.02      182.65     49.57 o 
  -5   7   0      992.18      873.22     71.47 o 
  -4   7   0       22.22        1.60     32.35 o 
  -3   7   0      877.12      993.25     57.97 o 
  -2   7   0       67.17       44.56     20.58 o 
  -1   7   0      454.52      453.71     35.81 o 
   0   7   0      396.44      374.22     67.46 o 
   1   7   0       18.55       15.93     19.10 o 
   2   7   0      127.71      147.83     28.08 o 
   3   7   0       33.91        2.96     33.91 o 
   4   7   0      276.42      194.58     48.21 o 
   5   7   0       15.89       -7.17     41.40 o 
   6   7   0       42.91       36.43     48.73 o 
  -8   8   0       68.39       60.70     48.73 o 
  -7   8   0      508.15      498.03     70.63 o 
  -6   8   0      110.26      134.25     48.45 o 
  -5   8   0      745.35      771.09     76.75 o 
  -4   8   0     1022.93     1092.35     84.24 o 
  -3   8   0      152.03      150.06     45.04 o 
  -2   8   0     1287.43     1393.05     60.21 o 
  -1   8   0      318.24      354.87     53.43 o 
   0   8   0     1581.94     1591.27     65.68 o 
   1   8   0       49.89       39.77     25.13 o 
   2   8   0      899.54      994.11     53.19 o 
   3   8   0      400.86      409.47     60.42 o 
   4   8   0      766.12      694.18     77.75 o 
   5   8   0      460.09      415.75     73.03 o 
  -7   9   0        5.95      -10.33     44.20 o 
  -6   9   0      349.33      403.14     68.06 o 
  -5   9   0       23.31        7.69     44.48 o 
  -4   9   0      723.46      712.43     79.80 o 
  -3   9   0       85.33       73.43     41.80 o 
  -2   9   0      425.41      514.17     66.70 o 
  -1   9   0      267.49      466.56     65.14 o 
   0   9   0      202.88      139.69     31.81 o 
   1   9   0       97.90      111.61     29.17 o 
   2   9   0       59.48      -14.37     37.72 o 
   3   9   0      180.65       68.58     42.92 o 
   4   9   0       36.06      -10.53     43.64 o 
  -6  10   0        0.04      -69.73     46.48 o 
  -5  10   0      373.23      306.29     65.82 o 
  -4  10   0        6.51      -45.68     47.81 o 
  -3  10   0      463.64      489.58     73.15 o 
  -2  10   0       57.56      119.67     48.57 o 
  -1  10   0      253.54      229.98     56.81 o 
   0  10   0      331.01      399.78     66.74 o 
   1  10   0        7.13      -37.52     40.56 o 
   2  10   0       44.57       31.03     38.88 o 
  -4  11   0      240.65      226.81     64.94 o 
  -3  11   0       27.79       19.70     51.49 o 
  -2  11   0      242.08      245.19     66.86 o 
  -1  11   0        0.74      -66.90     44.60 o 
   0  11   0      337.77      265.81     67.26 o 
   0 -11   1        8.69       14.77     50.61 o 
   1 -11   1      207.79      286.31     63.50 o 
   2 -11   1       27.43      -42.88     48.53 o 
   3 -11   1      192.71      214.88     60.50 o 
   4 -11   1       66.78       96.09     56.01 o 
   5 -11   1      134.31       16.46     56.01 o 
  -3 -10   1        4.08       -0.80     41.20 o 
  -2 -10   1      282.65      191.62     55.41 o 
  -1 -10   1        0.71       -5.58     28.14 o 
   0 -10   1      257.63      200.62     36.56 o 
   1 -10   1        2.06      -42.20     41.84 o 
   2 -10   1      379.97      414.27     68.66 o 
   3 -10   1       77.33       88.96     51.65 o 
   4 -10   1      707.85      792.75     88.36 o 
   5 -10   1      111.47       92.21     52.81 o 
   6 -10   1      115.99       65.30     54.13 o 
  -4  -9   1      427.06      357.62     63.26 o 
  -3  -9   1       16.75      -19.66     37.56 o 
  -2  -9   1      466.04      410.91     60.30 o 
  -1  -9   1      233.16      236.55     33.82 o 
   0  -9   1      499.14      488.54     42.02 o 
   1  -9   1      397.39      400.19     68.82 o 
   2  -9   1      239.32      220.64     33.92 o 
   3  -9   1     1178.04     1291.98     95.61 o 
   4  -9   1       34.60       67.70     46.68 o 
   5  -9   1     1128.73     1117.33     89.28 o 
   6  -9   1       42.26       -7.69     44.72 o 
   7  -9   1      216.52      233.98     58.98 o 
  -5  -8   1       50.36      -52.05     37.64 o 
  -4  -8   1       55.48       26.75     39.88 o 
  -3  -8   1      105.66      101.82     43.04 o 
  -2  -8   1      119.11       71.20     26.68 o 
  -1  -8   1      327.96      325.50     41.42 o 
   0  -8   1       20.18       10.26     21.60 o 
   1  -8   1       26.91       19.07     24.90 o 
   2  -8   1      102.98      124.80     53.81 o 
   3  -8   1      289.94      278.81     41.86 o 
   4  -8   1      237.96      258.92     51.93 o 
   5  -8   1        7.85        5.33     34.23 o 
   6  -8   1      641.23      765.72     79.23 o 
   7  -8   1        1.80      -26.99     38.84 o 
   8  -8   1      202.55      156.11     51.49 o 
  -6  -7   1      412.15      395.37     69.71 o 
  -5  -7   1      180.70      204.83     57.05 o 
  -4  -7   1     1493.12     1437.28     94.25 o 
  -3  -7   1        1.00      -36.95     28.47 o 
  -2  -7   1     2379.70     2515.96     86.58 o 
  -1  -7   1        9.45       -7.77     18.85 o 
   0  -7   1     1417.80     1292.90     54.82 o 
   1  -7   1     1186.88     1137.91    116.57 o 
   2  -7   1     1142.82     1182.37     52.88 o 
   3  -7   1      390.06      412.21     37.60 o 
   4  -7   1     1099.71     1058.86     79.05 o 
   5  -7   1      655.98      627.66     42.87 o 
   6  -7   1      392.05      326.95     52.05 o 
   7  -7   1      558.62      590.80     64.66 o 
   8  -7   1       35.49       -8.57     38.04 o 
  -7  -6   1       67.97       60.14     48.77 o 
  -6  -6   1     1098.39     1261.91     95.17 o 
  -5  -6   1        1.19        1.28     31.19 o 
  -4  -6   1     2079.94     2189.99    117.95 o 
  -3  -6   1      464.44      443.37     34.67 o 
  -2  -6   1     3851.56     3759.71    113.06 o 
  -1  -6   1      964.25      921.76     44.15 o 
   0  -6   1     2175.26     2074.77     54.51 o 
   1  -6   1     1120.98     1054.99     70.49 o 
   2  -6   1     1078.61     1048.40     78.46 o 
   3  -6   1     2189.06     2147.94     65.61 o 
   4  -6   1       36.49       15.77     15.03 o 
   5  -6   1     3508.16     3369.49     84.00 o 
   6  -6   1       54.97       36.34     17.58 o 
   7  -6   1      715.00      640.69     41.73 o 
   8  -6   1      246.44      291.44     47.89 o 
   9  -6   1       91.27       82.36     43.36 o 
  -8  -5   1       23.42       29.27     41.60 o 
  -7  -5   1       22.40       31.63     46.68 o 
  -6  -5   1        2.96      -28.11     31.23 o 
  -5  -5   1       84.91      129.68     39.48 o 
  -4  -5   1      513.40      548.56     57.29 o 
  -3  -5   1      291.19      293.22     39.54 o 
  -2  -5   1      465.94      413.98     29.09 o 
  -1  -5   1      668.99      641.09     57.61 o 
   0  -5   1     3001.88     3044.57    141.73 o 
   1  -5   1        1.74      -12.80      8.54 o 
   2  -5   1      203.80      219.11     15.38 o 
   3  -5   1      119.43      102.63     13.34 o 
   4  -5   1     2704.95     2558.06     64.38 o 
   5  -5   1        5.73      -33.23     22.15 o 
   6  -5   1     1147.37     1079.09     40.42 o 
   7  -5   1       20.93       17.73     17.69 o 
   8  -5   1      501.66      581.58     45.52 o 
   9  -5   1      116.92       93.25     40.92 o 
  -7  -4   1      247.76      283.67     56.21 o 
  -6  -4   1     1704.83     1929.74    110.30 o 
  -4  -4   1     4758.80     5108.62    207.64 o 
  -3  -4   1      234.03      216.07     20.19 o 
  -2  -4   1     8998.60     9056.94    233.55 o 
  -1  -4   1     1271.55     1135.68     42.30 o 
   0  -4   1    11258.21    11462.13    236.68 o 
   1  -4   1     5683.94     5846.70    124.67 o 
   2  -4   1      723.66      756.30     24.35 o 
   3  -4   1     8488.62     8383.82    176.64 o 
   4  -4   1     1264.44     1305.81     38.41 o 
   5  -4   1     2641.81     2507.27     64.34 o 
   6  -4   1       29.95       15.66     15.30 o 
   7  -4   1     1891.07     1897.01     57.23 o 
   8  -4   1        1.22       12.99     24.35 o 
   9  -4   1      737.68      774.17     82.62 o 
  10  -4   1       57.70       12.41     37.60 o 
  -9  -3   1       38.74       30.58     35.25 o 
  -8  -3   1      363.62      423.90     78.22 o 
  -7  -3   1      163.99       89.74     27.92 o 
  -6  -3   1     1203.95     1224.67     92.05 o 
  -5  -3   1        7.75       -1.94     16.53 o 
  -4  -3   1     3358.48     3173.80     74.53 o 
  -3  -3   1      255.99      239.59     14.64 o 
  -2  -3   1     6919.96     6907.15    146.32 o 
  -1  -3   1     2071.12     1978.12     83.52 o 
   0  -3   1     2358.88     2328.87     66.41 o 
   1  -3   1        6.26       10.96      5.67 o 
   2  -3   1       29.66       29.60      7.31 o 
   3  -3   1     4599.93     4644.15    101.32 o 
   4  -3   1      196.56      213.93     16.17 o 
   5  -3   1      749.00      624.82     26.40 o 
   6  -3   1      554.70      473.54     25.82 o 
   7  -3   1      969.42      881.65     47.57 o 
   8  -3   1      925.40      860.49     50.09 o 
   9  -3   1      115.83      103.32     30.98 o 
  10  -3   1      317.58      340.98     44.12 o 
  -9  -2   1      336.00      295.87     41.71 o 
  -8  -2   1       89.65      139.56     34.26 o 
  -7  -2   1      196.02      186.98     39.12 o 
  -6  -2   1      442.67      425.03     47.79 o 
  -5  -2   1       69.44       93.14     22.44 o 
  -4  -2   1     2658.76     2587.58     80.18 o 
  -3  -2   1     1028.45     1049.44     29.66 o 
  -2  -2   1     4585.69     4606.99    119.65 o 
  -1  -2   1      822.04      784.67     32.95 o 
   0  -2   1    11050.57    12284.54    593.26 o 
   1  -2   1     7392.89     8496.16    173.83 o 
   2  -2   1     3288.12     3644.59     78.85 o 
   3  -2   1       88.54       92.95      9.57 o 
   4  -2   1      918.72      795.09     26.60 o 
   5  -2   1     1067.79      974.04     32.27 o 
   6  -2   1       69.44       41.18     19.35 o 
   7  -2   1       83.92      106.15     24.26 o 
   8  -2   1      132.67      177.76     62.64 o 
   9  -2   1      293.74      358.29     41.46 o 
  10  -2   1        2.86      -18.53     51.41 o 
  -9  -1   1      480.23      508.93     42.30 o 
  -8  -1   1     1856.65     1858.27     66.39 o 
  -7  -1   1      748.01      707.13     40.16 o 
  -6  -1   1     6307.85     6221.60    174.67 o 
  -5  -1   1        6.35      -17.74     25.20 o 
  -4  -1   1     8118.41     8131.67    297.00 o 
  -3  -1   1       79.40       42.47     10.30 o 
  -2  -1   1    19435.23    19640.89    487.11 o 
  -1  -1   1       48.99       59.39      7.29 o 
   0  -1   1    17586.78    21141.42    716.50 o 
   1  -1   1     9231.80    10730.93    217.48 o 
   2  -1   1     3169.20     3349.17     93.63 o 
   3  -1   1     9953.78     9644.61    199.62 o 
   4  -1   1     1366.18     1344.55     48.36 o 
   5  -1   1     8525.96     7879.37    210.74 o 
   6  -1   1       30.07        1.40     24.88 o 
   7  -1   1     1430.05     1449.24    108.22 o 
   8  -1   1      264.93      250.74     35.99 o 
   9  -1   1      540.04      722.14     55.15 o 
  10  -1   1      171.42      123.80     52.55 o 
 -10   0   1      180.37      244.43     58.30 o 
  -9   0   1        5.61       -6.40     26.31 o 
  -8   0   1      110.78      152.43     26.18 o 
  -7   0   1       27.54        6.96     17.20 o 
  -6   0   1     1049.23     1004.66     71.97 o 
  -5   0   1      541.05      451.26     31.73 o 
  -4   0   1      410.70      342.73     30.25 o 
  -3   0   1      302.32      318.94     27.72 o 
  -2   0   1      858.53      795.05     26.37 o 
  -1   0   1    11082.89    10734.64    266.11 o 
   0   0   1      237.39      278.98     12.85 o 
   1   0   1    10825.24    12763.25    438.45 o 
   2   0   1     1710.52     1654.08     39.69 o 
   3   0   1     1154.15     1135.14     32.40 o 
   4   0   1      947.49      902.44     30.61 o 
   5   0   1     2186.39     2063.29     72.40 o 
   6   0   1       71.97       53.86     18.15 o 
   7   0   1      576.64      565.97     44.01 o 
   8   0   1      357.40      309.06     40.92 o 
   9   0   1       17.98       49.42     30.35 o 
 -10   1   1       31.64       13.79     31.62 o 
  -9   1   1      484.53      579.19     68.95 o 
  -8   1   1     1022.23     1035.69     75.61 o 
  -7   1   1      758.75      636.63     41.51 o 
  -6   1   1     2373.51     2073.68     58.87 o 
  -5   1   1     1106.10     1069.13     28.56 o 
  -4   1   1     5323.76     5080.89     94.55 o 
  -3   1   1        5.36        1.22      5.04 o 
  -2   1   1     6002.59     6283.03    111.11 o 
  -1   1   1     1001.34     1343.75     55.81 o 
   0   1   1     8698.95    11502.26    394.33 o 
   1   1   1     5734.61     6484.08    228.30 o 
   2   1   1    10862.34    13269.48    461.76 o 
   3   1   1     8988.36     9950.29    396.15 o 
   4   1   1      803.20      757.62     29.21 o 
   5   1   1     2468.95     2270.38     77.52 o 
   6   1   1       14.05      -20.96     14.69 o 
   7   1   1      451.48      512.00     43.35 o 
   8   1   1        2.10      -36.92     28.96 o 
   9   1   1      458.78      578.07     85.20 o 
 -10   2   1      164.76      196.97     39.57 o 
  -9   2   1      150.63      113.94     32.68 o 
  -8   2   1     1786.95     1700.43     78.61 o 
  -7   2   1      402.55      361.82     34.15 o 
  -6   2   1     5349.54     4949.05    112.71 o 
  -5   2   1       10.70        4.20     11.46 o 
  -4   2   1     7548.51     7173.43    152.18 o 
  -3   2   1      882.46      908.34     26.38 o 
  -2   2   1    15049.14    18643.22    544.49 o 
  -1   2   1      878.91     1221.76     82.02 o 
   0   2   1      404.67      396.41     23.62 o 
   1   2   1     1166.69     1239.53     54.85 o 
   2   2   1     3310.79     4083.73    155.91 o 
   3   2   1    15948.45    20564.89    716.96 o 
   4   2   1      154.45      171.76     30.59 o 
   5   2   1     5532.92     5406.70    222.05 o 
   6   2   1      232.71      232.85     62.60 o 
   7   2   1     1493.93     1416.34     70.86 o 
   8   2   1      422.20      514.72     99.05 o 
   9   2   1      553.52      584.03     87.72 o 
 -10   3   1       14.57      -14.85     37.12 o 
  -9   3   1      210.43      226.37     52.53 o 
  -8   3   1       85.78      111.56     27.78 o 
  -7   3   1      517.87      397.90     34.55 o 
  -6   3   1       34.63       35.59     13.93 o 
  -5   3   1     1056.99      878.04     31.12 o 
  -4   3   1      250.92      292.32     16.90 o 
  -3   3   1      409.35      393.82     30.62 o 
  -2   3   1     1091.96     1579.85     39.52 o 
  -1   3   1     5237.81     6890.45    175.73 o 
   0   3   1     1378.26     1525.24     65.34 o 
   1   3   1       41.45       28.51     16.42 o 
   2   3   1       76.57       86.72     21.78 o 
   3   3   1     1067.29     1062.92     62.74 o 
   4   3   1      894.69      992.66     65.42 o 
   5   3   1      107.54      163.79     37.12 o 
   6   3   1        2.14      -20.59     24.34 o 
   7   3   1        1.84      -10.61     28.28 o 
   8   3   1       27.46       20.15     35.83 o 
 -10   4   1      121.08      177.77     53.53 o 
  -9   4   1      576.51      470.84     62.82 o 
  -8   4   1      556.77      623.59     64.02 o 
  -7   4   1     1128.58     1009.98     39.12 o 
  -6   4   1     3846.42     3547.41     87.02 o 
  -5   4   1      647.36      558.60     26.62 o 
  -4   4   1     7412.55     7476.01    160.47 o 
  -3   4   1       43.87       38.59     10.25 o 
  -2   4   1     1960.74     2234.08     54.70 o 
  -1   4   1      253.25      282.00     16.36 o 
   0   4   1     3743.39     4475.36    382.00 o 
   1   4   1     3638.13     3902.64    153.58 o 
   2   4   1     1233.93     1225.00     66.58 o 
   3   4   1     5382.12     5558.33    219.57 o 
   4   4   1      444.37      536.07     56.97 o 
   5   4   1     2975.15     3509.75    161.79 o 
   6   4   1       41.83       25.66     35.95 o 
   7   4   1      976.17      946.47     61.18 o 
   8   4   1       80.46       60.82     39.83 o 
 -10   5   1      214.61      195.22     53.65 o 
  -9   5   1        7.90       36.67     38.56 o 
  -8   5   1      279.36      316.14     49.85 o 
  -7   5   1        1.83      -10.16     21.11 o 
  -6   5   1     2212.23     2252.09     79.23 o 
  -5   5   1      402.45      435.86     30.68 o 
  -4   5   1     3336.88     3666.87     87.06 o 
  -3   5   1     1973.51     2275.38     58.52 o 
  -2   5   1     2197.21     2579.65     64.34 o 
  -1   5   1     3359.93     3745.79     86.98 o 
   0   5   1      898.70      952.90     57.70 o 
   1   5   1     1950.15     1934.95     92.13 o 
   2   5   1      475.76      444.46     47.48 o 
   3   5   1     3463.42     3741.77    162.19 o 
   4   5   1       16.25        2.76     30.51 o 
   5   5   1     1321.06     1546.54     98.17 o 
   6   5   1       37.60      -32.75     35.11 o 
   7   5   1      888.74      884.48     66.50 o 
  -9   6   1      177.23      197.11     53.29 o 
  -8   6   1       22.00       45.40     39.60 o 
  -7   6   1      622.79      603.57     43.26 o 
  -6   6   1       82.74       34.82     23.45 o 
  -5   6   1     1188.36     1303.96    100.31 o 
  -4   6   1      255.60      220.20     35.65 o 
  -3   6   1      796.80      922.37     50.30 o 
  -2   6   1      552.62      630.02     27.73 o 
  -1   6   1      366.85      419.01     23.58 o 
   0   6   1      580.64      585.80     38.80 o 
   1   6   1       44.94       17.37     17.76 o 
   2   6   1      132.33      136.39     24.74 o 
   3   6   1        6.59       -9.79     19.10 o 
   4   6   1      194.57      185.29     46.52 o 
   5   6   1      188.86      239.55     57.09 o 
   6   6   1        2.05      -12.29     47.64 o 
   7   6   1       13.53        0.20     40.12 o 
  -8   7   1      238.14      233.26     51.85 o 
  -7   7   1      283.37      222.65     49.85 o 
  -6   7   1     1370.19     1515.43     99.25 o 
  -5   7   1        0.11      -40.00     33.19 o 
  -4   7   1     3024.23     3381.27    159.27 o 
  -3   7   1      213.70      234.34     46.64 o 
  -2   7   1     2974.12     3172.91     99.28 o 
  -1   7   1     1097.58     1067.44     47.94 o 
   0   7   1      698.23      766.63     46.20 o 
   1   7   1     1314.35     1218.62     54.80 o 
   2   7   1      351.90      256.80     34.45 o 
   3   7   1     1414.05     1374.46     88.28 o 
   4   7   1       81.17       98.57     42.48 o 
   5   7   1     1225.90     1262.35     96.13 o 
   6   7   1        8.89       19.54     48.01 o 
  -8   8   1      112.99       37.92     47.04 o 
  -7   8   1       52.38       26.95     49.49 o 
  -6   8   1      213.08      205.51     53.05 o 
  -5   8   1      296.22      292.12     53.61 o 
  -4   8   1       50.62       65.74     45.04 o 
  -3   8   1     1140.80     1444.84     96.13 o 
  -2   8   1      387.30      465.16     65.50 o 
  -1   8   1     1396.21     1502.42     99.33 o 
   0   8   1       76.14       65.63     23.30 o 
   1   8   1      441.03      447.32     65.88 o 
   2   8   1       13.13       24.16     25.60 o 
   3   8   1      509.59      454.31     61.46 o 
   4   8   1        8.30      -32.63     39.12 o 
   5   8   1      133.54       91.81     51.41 o 
  -7   9   1      221.96      216.92     65.02 o 
  -6   9   1       50.23       -4.64     41.36 o 
  -5   9   1      101.13       74.27     54.65 o 
  -4   9   1      197.59      249.04     56.57 o 
  -3   9   1       72.64      179.21     54.41 o 
  -2   9   1      581.01      701.22     74.99 o 
  -1   9   1        1.96      -11.81     43.04 o 
   0   9   1      380.23      372.55     61.90 o 
   1   9   1       92.99       97.30     31.33 o 
   2   9   1      111.05      179.05     47.16 o 
   3   9   1      138.75      109.50     51.13 o 
  -6  10   1      248.88      295.40     73.83 o 
  -5  10   1       38.29       70.31     53.77 o 
  -4  10   1      454.74      428.36     70.43 o 
  -3  10   1       32.17        2.52     45.36 o 
  -2  10   1      642.66      757.68     82.32 o 
  -1  10   1      578.14      516.73     73.19 o 
   0  10   1      165.76      185.21     54.57 o 
   1  10   1      337.83      361.50     62.66 o 
  -4  11   1        0.06      -45.24     44.52 o 
  -3  11   1       98.94       80.48     50.53 o 
  -2  11   1        6.33        9.29     47.69 o 
  -1  11   1      204.77       98.85     54.69 o 
  -1 -11   2       28.43       -6.01     40.88 o 
   0 -11   2      103.73       77.83     55.85 o 
   1 -11   2      160.95      117.67     57.77 o 
   2 -11   2      132.84      212.36     66.98 o 
   3 -11   2      169.38      159.27     59.22 o 
   4 -11   2       71.29       81.80     62.58 o 
   5 -11   2      208.80      221.41     69.59 o 
  -3 -10   2      405.00      434.57     73.87 o 
  -2 -10   2      102.66       69.15     51.17 o 
  -1 -10   2      415.35      365.95     89.46 o 
   0 -10   2        2.70      -32.24     29.18 o 
   1 -10   2      368.74      473.58     47.10 o 
   2 -10   2       15.73       48.41     47.36 o 
   3 -10   2      549.22      597.64     78.55 o 
   4 -10   2      208.88      195.86     57.89 o 
   5 -10   2      250.31      208.08     63.02 o 
   6 -10   2      184.31      221.41     60.82 o 
  -4  -9   2       21.39        4.92     43.40 o 
  -3  -9   2       43.03       53.09     44.32 o 
  -2  -9   2       54.57       48.29     40.52 o 
  -1  -9   2        7.28        4.11     23.30 o 
   0  -9   2      159.66       86.44     29.21 o 
   1  -9   2       31.39       11.80     26.40 o 
   2  -9   2      154.84      135.03     30.57 o 
   3  -9   2       18.95       15.71     26.57 o 
   4  -9   2      776.54      817.01     83.68 o 
   5  -9   2       62.63       -2.32     45.48 o 
   6  -9   2      279.23      292.60     60.66 o 
   7  -9   2      182.52      169.16     53.45 o 
  -5  -8   2      102.97      109.62     47.97 o 
  -4  -8   2      805.25      754.31     80.00 o 
  -3  -8   2       57.02       -1.00     37.20 o 
  -2  -8   2      942.24      864.96     49.25 o 
  -1  -8   2      740.93      739.94     60.60 o 
   0  -8   2      404.85      387.62     38.18 o 
   1  -8   2     1315.56     1250.47     98.63 o 
   2  -8   2       80.32       54.18     25.24 o 
   3  -8   2      503.62      564.12     42.79 o 
   4  -8   2        6.22       -6.72     21.42 o 
   5  -8   2      492.60      496.03    101.74 o 
   6  -8   2      155.17      159.75     48.25 o 
   7  -8   2      619.31      672.15     75.39 o 
   8  -8   2       62.31        2.68     46.56 o 
  -6  -7   2      418.72      340.24     66.18 o 
  -5  -7   2      438.47      411.95     62.78 o 
  -4  -7   2      486.36      538.51     65.54 o 
  -3  -7   2     1295.92     1300.35     87.00 o 
  -2  -7   2      381.52      379.22     34.89 o 
  -1  -7   2     2435.11     2559.23    116.85 o 
   0  -7   2       37.24       20.82     20.52 o 
   1  -7   2     2327.74     2266.19     79.16 o 
   2  -7   2      177.54      162.52     26.51 o 
   3  -7   2     1513.14     1380.46     57.76 o 
   4  -7   2      137.35      113.06     25.92 o 
   5  -7   2      173.32      155.66     28.44 o 
   6  -7   2      630.03      621.39     43.62 o 
   7  -7   2      104.90      107.98     40.68 o 
   8  -7   2      581.75      512.44     65.74 o 
  -7  -6   2        0.71      -41.52     39.08 o 
  -6  -6   2      115.35       90.53     44.08 o 
  -5  -6   2       15.77       -5.57     34.67 o 
  -4  -6   2      409.29      370.71     53.69 o 
  -3  -6   2        2.32      -18.90     28.91 o 
  -2  -6   2     1346.81     1172.04     50.11 o 
  -1  -6   2      144.94      105.32     21.70 o 
   0  -6   2     1237.94     1113.07     47.48 o 
   1  -6   2        0.90      -10.24     14.78 o 
   2  -6   2      440.83      427.52     31.40 o 
   3  -6   2       19.15        4.39     11.32 o 
   4  -6   2      619.03      610.74     28.68 o 
   5  -6   2      154.52      118.67     18.85 o 
   6  -6   2      360.42      374.35     26.87 o 
   7  -6   2      222.34      311.91     28.63 o 
   8  -6   2       50.99       21.84     27.12 o 
   9  -6   2      375.95      597.52     69.07 o 
  -8  -5   2      677.40      619.91     80.00 o 
  -7  -5   2       35.10       32.47     39.96 o 
  -6  -5   2     1609.92     1629.30    102.94 o 
  -5  -5   2      604.72      496.07     59.06 o 
  -4  -5   2     1859.20     2085.65    109.90 o 
  -3  -5   2     1968.60     1871.76     64.12 o 
  -2  -5   2     2850.72     2612.92     80.93 o 
  -1  -5   2     9604.94     9556.23    493.05 o 
   0  -5   2     1809.27     1692.05     43.73 o 
   1  -5   2     6825.70     6768.08    179.64 o 
   2  -5   2       85.41       79.32     10.07 o 
   3  -5   2     3972.19     3864.08     88.56 o 
   4  -5   2      658.21      604.27     27.07 o 
   5  -5   2     1692.33     1541.57     46.84 o 
   6  -5   2      651.39      587.09     31.09 o 
   7  -5   2      731.89      744.29     35.49 o 
   8  -5   2      648.28      595.76     45.58 o 
   9  -5   2      194.48      224.93     37.14 o 
  -8  -4   2      264.93      275.77     78.43 o 
  -7  -4   2       69.94       53.10     36.97 o 
  -6  -4   2      646.64      601.13     66.18 o 
  -5  -4   2      247.70      218.68     26.20 o 
  -4  -4   2      200.27      157.37     24.72 o 
  -3  -4   2      923.46      853.72     46.93 o 
  -2  -4   2        9.08       -7.70      9.61 o 
  -1  -4   2     6697.13     7271.20    282.91 o 
   0  -4   2      998.07     1006.96     38.74 o 
   1  -4   2     5677.87     5664.16    149.47 o 
   2  -4   2     2253.43     2300.23     54.89 o 
   3  -4   2     3953.55     3675.64     83.60 o 
   4  -4   2      498.65      496.97     30.95 o 
   5  -4   2      168.81      164.48     21.72 o 
   6  -4   2      693.54      651.90     30.84 o 
   7  -4   2       18.01        1.12     15.48 o 
   8  -4   2      989.24      874.25     51.21 o 
   9  -4   2       23.89       43.34     30.68 o 
  -9  -3   2       58.17       37.57     26.43 o 
  -8  -3   2      508.05      513.31     58.42 o 
  -7  -3   2        8.50       28.35     22.78 o 
  -6  -3   2      808.18      817.05     47.56 o 
  -5  -3   2      241.19      212.78     30.73 o 
  -4  -3   2      891.21      860.82     38.83 o 
  -3  -3   2      275.61      256.57     14.98 o 
  -2  -3   2     2935.72     2670.04     61.66 o 
  -1  -3   2     1674.03     1615.65     56.33 o 
   0  -3   2     1494.53     1572.01     48.82 o 
   1  -3   2     3526.14     3571.19     96.35 o 
   2  -3   2     3141.02     3177.28     70.86 o 
   3  -3   2      901.54      851.42     27.10 o 
   4  -3   2      210.49      223.72     16.46 o 
   5  -3   2      874.38      841.76     30.65 o 
   6  -3   2      230.35      215.28     19.60 o 
   7  -3   2      588.21      669.56     48.31 o 
   8  -3   2       12.33       25.27     23.91 o 
   9  -3   2      390.71      484.64     46.39 o 
  -9  -2   2       13.93       -1.22     26.21 o 
  -8  -2   2     1937.65     1870.25     66.43 o 
  -7  -2   2        0.65      -25.81     18.90 o 
  -6  -2   2     2485.65     2482.51     85.03 o 
  -5  -2   2     1939.74     1781.16    151.44 o 
  -4  -2   2     3372.97     3419.93     99.86 o 
  -3  -2   2     5224.78     4889.13    132.92 o 
  -2  -2   2     5568.93     5658.47    119.47 o 
  -1  -2   2    25061.72    25024.38    503.95 o 
   0  -2   2      852.37      800.69     28.33 o 
   1  -2   2    39292.98    39715.52    965.36 o 
   2  -2   2     1005.67     1027.84     28.06 o 
   3  -2   2    11109.96    10778.58    223.36 o 
   4  -2   2     1294.21     1165.53     34.81 o 
   5  -2   2     2264.01     2122.87     70.48 o 
   6  -2   2     1496.79     1328.30     59.88 o 
   7  -2   2      578.80      615.57     41.95 o 
   8  -2   2      969.22      917.40     51.36 o 
   9  -2   2       61.62       67.44     29.58 o 
  -9  -1   2      168.90      161.41     40.32 o 
  -8  -1   2      363.71      341.78     34.11 o 
  -7  -1   2      382.11      331.35     48.81 o 
  -6  -1   2       78.95       83.75     20.84 o 
  -5  -1   2      684.79      619.48     61.70 o 
  -4  -1   2        6.97        3.08     11.07 o 
  -3  -1   2      317.98      292.71     19.63 o 
  -2  -1   2        8.40       -3.68      7.26 o 
  -1  -1   2     1458.50     1437.63    103.82 o 
   0  -1   2     3336.89     3237.66    120.23 o 
   1  -1   2     6358.08     6985.59    246.23 o 
   2  -1   2     1672.33     1531.53     66.22 o 
   3  -1   2     1893.93     1960.77     60.51 o 
   4  -1   2     1129.25     1088.31     42.11 o 
   5  -1   2      593.19      593.28     33.40 o 
   6  -1   2      304.51      301.43     31.09 o 
   7  -1   2        2.56      -12.23     20.49 o 
   8  -1   2      204.45      161.71     32.30 o 
   9  -1   2       29.10      -14.37     44.20 o 
 -10   0   2      443.43      470.50     53.13 o 
  -9   0   2      181.62      200.07     30.92 o 
  -8   0   2     1150.63     1055.41     76.64 o 
  -7   0   2       28.51       13.53     18.46 o 
  -6   0   2     5256.01     5057.96    146.58 o 
  -5   0   2      463.30      447.06     28.88 o 
  -4   0   2     1994.97     1919.47     47.49 o 
  -3   0   2     4163.91     3958.69    107.01 o 
  -2   0   2      245.72      258.67     18.94 o 
  -1   0   2     9695.33     9593.52    239.52 o 
   0   0   2     3281.28     3868.53    212.66 o 
   1   0   2     2097.99     2511.25     94.97 o 
   2   0   2      570.83      593.44     35.91 o 
   3   0   2    15976.46    16925.73    591.08 o 
   4   0   2      615.27      584.27     31.56 o 
   5   0   2     2177.16     2257.92     76.32 o 
   6   0   2      451.66      501.99     37.61 o 
   7   0   2      858.51      847.36     73.31 o 
   8   0   2      317.10      354.73     61.50 o 
   9   0   2       84.46      115.63     54.37 o 
 -10   1   2      584.53      793.49     61.86 o 
  -9   1   2       13.79        5.23     27.98 o 
  -8   1   2     1029.32     1058.69     56.56 o 
  -7   1   2      460.78      437.42     30.30 o 
  -6   1   2     3506.25     3394.65     84.24 o 
  -5   1   2     2748.36     2705.87     56.46 o 
  -4   1   2     4152.85     3876.15     73.95 o 
  -3   1   2     7838.42     7511.29    236.50 o 
  -2   1   2     1332.60     1416.01     74.61 o 
  -1   1   2    28300.04    29428.37   1048.47 o 
   0   1   2      418.64      387.25     21.54 o 
   1   1   2    26599.67    28787.99    682.79 o 
   2   1   2       43.55       69.44     28.31 o 
   3   1   2    17584.55    21185.05    513.39 o 
   4   1   2     2751.34     3096.81     94.09 o 
   5   1   2     1471.10     1308.45     78.13 o 
   6   1   2     1039.31     1088.49     99.29 o 
   7   1   2      890.22      931.84     89.32 o 
   8   1   2      549.15      589.56     79.15 o 
   9   1   2       13.11      -71.99     48.17 o 
 -10   2   2        0.52       16.70     38.12 o 
  -9   2   2      249.93      242.19     37.85 o 
  -8   2   2       15.93        4.31     23.81 o 
  -7   2   2      809.76      750.75     43.37 o 
  -6   2   2      309.50      307.34     36.05 o 
  -5   2   2      375.98      332.68     19.42 o 
  -4   2   2      785.32      814.63     26.81 o 
  -3   2   2     2006.31     2088.39     60.20 o 
  -2   2   2      257.43      304.69     28.83 o 
  -1   2   2      133.34      166.75     10.51 o 
   0   2   2      268.59      311.97     21.66 o 
   1   2   2     1228.35     1332.58     60.02 o 
   2   2   2      423.87      471.73     36.19 o 
   3   2   2      433.20      506.40     40.48 o 
   4   2   2      568.52      551.25     34.72 o 
   5   2   2      280.87      338.97    100.94 o 
   6   2   2       82.53       84.67     28.89 o 
   7   2   2       61.64       46.92     31.68 o 
   8   2   2       27.16      -14.93     47.44 o 
   9   2   2       20.91      -32.91     49.89 o 
 -10   3   2      313.01      281.19     58.17 o 
  -9   3   2       67.13       62.30     37.92 o 
  -8   3   2      897.50      834.75     68.74 o 
  -7   3   2       20.66       -3.41     20.00 o 
  -6   3   2     3641.53     3387.11     82.76 o 
  -5   3   2     2801.30     2746.39     68.05 o 
  -4   3   2     3496.36     3434.78     79.42 o 
  -3   3   2     6743.12     8186.39    367.17 o 
  -2   3   2     3121.66     3983.31    105.33 o 
  -1   3   2    11825.72    16055.12    399.26 o 
   0   3   2       20.80       10.73     12.29 o 
   1   3   2    10050.84    11309.35    399.30 o 
   2   3   2       51.79       84.04     23.94 o 
   3   3   2     7147.19     8601.28    318.78 o 
   4   3   2      314.49      443.14     49.13 o 
   5   3   2     3054.11     3399.89    159.19 o 
   6   3   2      689.21      744.95     55.46 o 
   7   3   2      732.24      893.44     65.19 o 
   8   3   2      611.70      673.60     68.26 o 
 -10   4   2      266.79      347.45     62.22 o 
  -9   4   2       82.14      114.67     44.76 o 
  -8   4   2      564.71      585.79     63.50 o 
  -7   4   2      392.37      400.69     34.01 o 
  -6   4   2      943.49      795.65     89.17 o 
  -5   4   2     2846.93     3008.92     83.76 o 
  -4   4   2      863.02      917.76     31.28 o 
  -3   4   2     4175.82     5429.18    118.91 o 
  -2   4   2      722.59      915.41     33.52 o 
  -1   4   2     3736.92     4491.70    145.64 o 
   0   4   2       44.42       31.86     12.30 o 
   1   4   2     5537.78     5637.32    211.84 o 
   2   4   2      438.05      448.34     41.12 o 
   3   4   2     1962.33     2154.71    107.10 o 
   4   4   2     1231.91     1406.21     86.16 o 
   5   4   2      582.20      674.96     67.10 o 
   6   4   2      650.76      850.64     61.09 o 
   7   4   2      213.77      290.40     46.00 o 
   8   4   2      287.98      400.89     91.15 o 
  -9   5   2      178.43      184.33     49.77 o 
  -8   5   2       75.61       72.51     40.92 o 
  -7   5   2      322.90      304.77     38.70 o 
  -6   5   2      629.91      627.14     41.20 o 
  -5   5   2      171.33      168.42     27.87 o 
  -4   5   2     1293.03     1288.67     79.33 o 
  -3   5   2      129.36      125.23     14.68 o 
  -2   5   2     1023.66     1137.04     42.74 o 
  -1   5   2     1288.40     1346.38    105.36 o 
   0   5   2       34.41       11.77     13.60 o 
   1   5   2      134.63      114.59     26.06 o 
   2   5   2       14.30       38.24     26.42 o 
   3   5   2      426.04      405.74     51.69 o 
   4   5   2       37.23      -18.30     27.95 o 
   5   5   2      351.21      331.63     57.41 o 
   6   5   2        3.46      -18.05     28.33 o 
   7   5   2       67.83       68.18     34.82 o 
  -9   6   2       10.54       -9.25     40.72 o 
  -8   6   2      436.66      473.29     60.98 o 
  -7   6   2      103.42       94.42     29.80 o 
  -6   6   2     1446.67     1554.86     66.46 o 
  -5   6   2     1110.81     1326.80     60.03 o 
  -4   6   2     2601.92     2854.70    116.09 o 
  -3   6   2     2127.21     2527.37     85.61 o 
  -2   6   2     2363.12     2625.34     83.27 o 
  -1   6   2     8139.88     9586.26    206.01 o 
   0   6   2       96.02       86.69     20.22 o 
   1   6   2     3269.90     3351.84    143.18 o 
   2   6   2        2.48      -36.51     24.34 o 
   3   6   2     2192.29     2335.32    121.11 o 
   4   6   2      353.21      346.13     56.61 o 
   5   6   2      796.21      808.72     75.07 o 
   6   6   2      249.86      231.79     39.08 o 
  -9   7   2      220.55      335.52     62.62 o 
  -8   7   2       85.29       62.98     31.16 o 
  -7   7   2      322.36      421.03    107.40 o 
  -6   7   2        3.54      -35.93     23.96 o 
  -5   7   2     1193.63     1390.52     63.94 o 
  -4   7   2        6.98      -15.26     24.14 o 
  -3   7   2     1181.91     1385.88     93.07 o 
  -2   7   2       35.96       20.83     26.20 o 
  -1   7   2     1003.90     1068.10     38.97 o 
   0   7   2      131.14      100.98     18.83 o 
   1   7   2      426.62      390.57     27.53 o 
   2   7   2      210.68      198.23     30.74 o 
   3   7   2      249.96      204.91     48.65 o 
   4   7   2      276.69      208.16     55.57 o 
   5   7   2      108.38      111.51     53.89 o 
  -8   8   2      127.87      151.78     53.81 o 
  -7   8   2       22.78       11.25     48.61 o 
  -6   8   2      368.90      277.54     57.69 o 
  -5   8   2       49.17       23.10     43.80 o 
  -4   8   2      688.26      887.08     84.36 o 
  -3   8   2      287.32      435.97     61.66 o 
  -2   8   2     1271.14     1482.64     97.73 o 
  -1   8   2      685.68      755.71     74.39 o 
   0   8   2       36.02       15.13     32.99 o 
   1   8   2      634.31      659.34     44.53 o 
   2   8   2       42.38       38.74     26.33 o 
   3   8   2      467.22      476.89     63.02 o 
   4   8   2       17.73      -15.57     42.40 o 
  -7   9   2      133.28       88.52     51.01 o 
  -6   9   2      225.45      189.18     58.74 o 
  -5   9   2      132.09       89.40     50.09 o 
  -4   9   2      112.16      153.10     52.05 o 
  -3   9   2      472.55      600.33     73.91 o 
  -2   9   2      259.36      269.01     57.53 o 
  -1   9   2     1020.83     1057.56     84.28 o 
   0   9   2       11.15      -16.74     34.31 o 
   1   9   2      793.14      811.65     74.11 o 
   3   9   2      464.18      404.38     64.18 o 
  -6  10   2       20.99       10.13     59.10 o 
  -5  10   2      157.92      137.29     57.13 o 
  -4  10   2        9.03      -10.85     46.76 o 
  -3  10   2      151.63      112.19     53.21 o 
  -2  10   2       28.33       35.91     47.77 o 
  -1  10   2        7.22       -3.32     46.32 o 
   0  10   2      164.19      103.62     53.29 o 
   1  10   2       18.09        8.05     43.92 o 
  -1 -11   3      185.63      242.59     63.30 o 
   0 -11   3       69.00       52.32     43.84 o 
   1 -11   3      193.76      216.16     65.14 o 
   2 -11   3      209.18      270.98     65.18 o 
   3 -11   3       65.34       47.89     46.72 o 
   4 -11   3      327.15      351.97     71.59 o 
   5 -11   3       26.50      -43.84     54.13 o 
  -3 -10   3        6.40       27.99     47.24 o 
  -2 -10   3      342.16      297.20     60.90 o 
  -1 -10   3       14.76       -1.73     30.40 o 
   0 -10   3       81.25       96.10     31.83 o 
   1 -10   3       31.75      -27.87     25.18 o 
   2 -10   3       46.70       66.27     31.19 o 
   3 -10   3      182.09      128.20     35.53 o 
   4 -10   3      135.63      105.94     53.89 o 
   5 -10   3      155.56      177.17     52.17 o 
   6 -10   3       37.91       53.53     52.17 o 
  -5  -9   3      253.90      223.69     57.73 o 
  -4  -9   3       28.98      -19.46     45.04 o 
  -3  -9   3      559.33      610.38     80.12 o 
  -2  -9   3       11.44      -16.90     37.24 o 
  -1  -9   3     1116.46     1104.50     58.05 o 
   0  -9   3       12.57       30.85     27.00 o 
   1  -9   3      414.36      422.99     48.11 o 
   2  -9   3      110.11      119.18     31.46 o 
   3  -9   3      649.79      654.74     51.31 o 
   4  -9   3      220.27      183.55     35.19 o 
   5  -9   3      358.50      471.36     65.82 o 
   6  -9   3      325.90      287.35     58.58 o 
   7  -9   3       86.96       70.03     48.33 o 
  -6  -8   3       34.27      101.10     50.01 o 
  -5  -8   3      426.65      444.54     67.78 o 
  -4  -8   3        0.95      -49.49     32.99 o 
  -3  -8   3      701.70      870.50     75.55 o 
  -2  -8   3       41.06       45.66     24.63 o 
  -1  -8   3      938.79      935.30     74.49 o 
   0  -8   3      673.97      727.54     47.38 o 
   1  -8   3      307.45      338.59     36.88 o 
   2  -8   3      746.01      779.98     46.02 o 
   3  -8   3       72.56       54.03     25.59 o 
   4  -8   3      510.98      526.88     66.64 o 
   5  -8   3       51.51       15.75     24.91 o 
   6  -8   3      961.55      843.88     51.10 o 
   7  -8   3       35.49      -55.73     37.16 o 
   8  -8   3      183.98      130.20     52.93 o 
  -7  -7   3       11.56       -5.97     50.53 o 
  -6  -7   3       41.90       30.23     44.12 o 
  -5  -7   3       26.61       15.21     40.16 o 
  -4  -7   3      229.86      265.45     55.93 o 
  -3  -7   3       23.31      -12.29     31.55 o 
  -2  -7   3      531.20      537.13     38.86 o 
  -1  -7   3      206.92      155.69     25.61 o 
   0  -7   3      443.59      480.63     58.07 o 
   1  -7   3     1300.70     1171.14     52.65 o 
   2  -7   3      136.04      133.34     26.01 o 
   3  -7   3      467.94      479.60     36.82 o 
   4  -7   3      188.28      155.37     51.33 o 
   5  -7   3      322.11      325.67     69.57 o 
   6  -7   3        1.89      -15.49     21.88 o 
   7  -7   3      313.13      401.96     39.00 o 
   8  -7   3       11.02       66.82     38.64 o 
  -7  -6   3      456.94      487.62     76.07 o 
  -6  -6   3      397.30      389.13     61.90 o 
  -5  -6   3     1404.50     1347.03     91.37 o 
  -4  -6   3      224.54      142.45     44.64 o 
  -3  -6   3     3374.08     3509.82    194.60 o 
  -2  -6   3      102.22      109.18     25.60 o 
  -1  -6   3     4646.63     4432.72    128.47 o 
   0  -6   3      557.96      593.58     37.47 o 
   1  -6   3     2725.90     2566.65     82.18 o 
   2  -6   3     1001.07      976.68     52.89 o 
   3  -6   3     1383.56     1324.16     53.67 o 
   4  -6   3     2357.74     2109.11     74.43 o 
   5  -6   3      961.85     1026.70     37.64 o 
   6  -6   3      490.20      501.52     30.49 o 
   7  -6   3       33.00       19.61     17.41 o 
   8  -6   3      623.38      702.99     81.42 o 
   9  -6   3        3.55       -0.72     49.85 o 
  -8  -5   3       27.81       12.93     42.96 o 
  -7  -5   3      386.47      424.39     77.25 o 
  -6  -5   3        6.51       -5.62     29.69 o 
  -5  -5   3      912.33      792.20     48.49 o 
  -4  -5   3       30.66       12.52     16.17 o 
  -3  -5   3     1988.19     1868.50     65.29 o 
  -2  -5   3      723.66      696.94     34.89 o 
  -1  -5   3     2131.83     2178.35     94.93 o 
   0  -5   3     2296.91     2390.76     75.68 o 
   1  -5   3     1134.43     1145.00     44.87 o 
   2  -5   3      882.39      815.07     37.00 o 
   3  -5   3      230.54      222.15     25.22 o 
   4  -5   3     2083.79     1965.10     53.16 o 
   5  -5   3       13.78        4.40     13.91 o 
   6  -5   3      696.19      593.03     30.48 o 
   7  -5   3      179.76      179.52     23.26 o 
   8  -5   3      203.57      116.10     31.41 o 
   9  -5   3      243.81      235.01     39.90 o 
  -8  -4   3      463.74      548.05     56.91 o 
  -7  -4   3      274.87      366.37     39.03 o 
  -6  -4   3      772.03      813.82     68.66 o 
  -5  -4   3     1053.77     1113.80     50.76 o 
  -4  -4   3       42.34       25.17     17.90 o 
  -3  -4   3     2068.33     2085.58     53.71 o 
  -2  -4   3      128.95      124.07     11.96 o 
  -1  -4   3     2810.25     2694.46     62.89 o 
   0  -4   3      438.83      437.28     25.45 o 
   1  -4   3     5840.31     5810.58    205.47 o 
   2  -4   3       99.21       91.45     15.78 o 
   3  -4   3     5572.46     5731.60    149.60 o 
   4  -4   3      684.64      676.53     27.06 o 
   5  -4   3      535.64      548.07     27.08 o 
   6  -4   3      497.09      556.53     34.17 o 
   7  -4   3      363.87      469.90     37.83 o 
   8  -4   3      114.11      189.97     31.00 o 
   9  -4   3       55.41      109.27     32.15 o 
  -9  -3   3      288.34      254.72     57.73 o 
  -8  -3   3      583.92      693.88     52.27 o 
  -7  -3   3     1903.83     1749.71     72.03 o 
  -6  -3   3      571.22      512.77     49.83 o 
  -5  -3   3     4437.80     4377.47    128.94 o 
  -4  -3   3      234.05      242.23     23.81 o 
  -3  -3   3     7724.37     7449.64    197.31 o 
  -2  -3   3      669.12      615.28     21.49 o 
  -1  -3   3     8039.30     7357.56    154.50 o 
   0  -3   3     3577.75     3835.98     83.30 o 
   1  -3   3     6875.53     6424.06    166.02 o 
   2  -3   3     8667.13     8474.05    307.45 o 
   3  -3   3     4393.90     4513.55    100.53 o 
   4  -3   3     5029.24     4767.95    107.66 o 
   5  -3   3      187.31      226.92     23.99 o 
   6  -3   3     2392.66     2144.60    124.52 o 
   7  -3   3        9.49       16.92     18.83 o 
   8  -3   3      696.49      779.09     47.52 o 
   9  -3   3       51.88       65.78     44.96 o 
  -9  -2   3      109.91      141.30     30.33 o 
  -8  -2   3        2.92       -7.91     23.82 o 
  -7  -2   3      263.42      255.25     31.33 o 
  -6  -2   3      204.27      214.62     26.94 o 
  -5  -2   3      382.65      363.70     30.17 o 
  -4  -2   3       80.60       87.00     15.80 o 
  -3  -2   3     3060.94     3043.66     88.46 o 
  -2  -2   3        1.58      -13.01      8.75 o 
  -1  -2   3      281.37      237.26     16.70 o 
   0  -2   3     1398.58     1165.91     36.00 o 
   1  -2   3       69.19       68.06     15.53 o 
   2  -2   3     2309.45     2286.40     94.77 o 
   3  -2   3      734.05      662.39     43.16 o 
   4  -2   3      352.55      330.99     38.80 o 
   5  -2   3      734.70      705.04     36.37 o 
   6  -2   3      381.78      327.80     49.73 o 
   7  -2   3      234.57      174.12     28.83 o 
   8  -2   3        8.67      -22.06     32.55 o 
   9  -2   3      175.41      133.09     47.60 o 
  -9  -1   3       55.62       70.78     27.90 o 
  -8  -1   3      786.33      799.73     60.78 o 
  -7  -1   3      748.52      728.96     43.27 o 
  -6  -1   3     3056.18     3195.26    100.48 o 
  -5  -1   3     4635.94     4325.20    124.05 o 
  -4  -1   3      337.03      349.33     24.14 o 
  -3  -1   3     6621.74     6334.41    166.78 o 
  -2  -1   3      570.20      491.79     22.98 o 
  -1  -1   3     5665.04     5609.17    145.03 o 
   0  -1   3     2979.56     2894.90     77.75 o 
   1  -1   3     7754.61     8269.64    291.84 o 
   2  -1   3     2711.28     2897.41    114.55 o 
   3  -1   3     5497.50     5614.74    210.52 o 
   4  -1   3     2733.41     2569.30    112.83 o 
   5  -1   3     1321.69     1293.50     74.67 o 
   6  -1   3      904.67      938.73     67.86 o 
   7  -1   3       88.71       86.44     41.76 o 
   8  -1   3      587.00      711.79     77.71 o 
   9  -1   3       16.55       10.13     49.97 o 
 -10   0   3      298.76      270.61     43.14 o 
  -9   0   3      367.58      351.53     35.37 o 
  -8   0   3      166.35      112.99     25.11 o 
  -7   0   3     4096.41     3896.54     99.50 o 
  -6   0   3     1043.65      936.12     43.60 o 
  -5   0   3    10169.15     9667.15    202.64 o 
  -4   0   3      216.92      214.12     63.82 o 
  -3   0   3    11408.97    10671.45    270.99 o 
  -2   0   3      443.60      385.60     19.53 o 
  -1   0   3     9764.03     9606.09    241.11 o 
   0   0   3      446.99      435.72     36.97 o 
   1   0   3     9477.25    10752.23    375.35 o 
   2   0   3     4602.02     4945.47    184.05 o 
   3   0   3      833.65      741.54     49.25 o 
   4   0   3     7550.62     7383.25    277.74 o 
   5   0   3      153.05      112.79     34.11 o 
   6   0   3     2196.47     2020.83    110.06 o 
   7   0   3       17.45      -20.66     34.71 o 
   8   0   3      525.67      650.53     81.84 o 
   9   0   3      153.19      104.26     62.62 o 
 -10   1   3        2.90       18.02     39.28 o 
  -9   1   3        0.73       29.98     28.04 o 
  -8   1   3      532.41      593.38     39.69 o 
  -7   1   3       17.62       29.57     18.23 o 
  -6   1   3      959.34      835.20     33.71 o 
  -5   1   3       13.27        6.40     18.06 o 
  -4   1   3     1009.40      963.73     36.90 o 
  -3   1   3       25.57       12.43      7.91 o 
  -2   1   3      534.83      490.53     39.90 o 
  -1   1   3     1294.49     1221.05     36.50 o 
   0   1   3     1897.90     1914.00     67.90 o 
   1   1   3      357.94      316.50     25.18 o 
   2   1   3     1464.71     1677.91     52.77 o 
   3   1   3     1440.61     1683.34     56.93 o 
   4   1   3       70.72       55.62     18.94 o 
   5   1   3      826.84      866.98     65.62 o 
   6   1   3       26.13      -16.02     32.75 o 
   7   1   3       74.97      107.70     46.48 o 
   8   1   3        4.28      -39.72     40.76 o 
   9   1   3       41.25       40.84     55.65 o 
 -10   2   3      152.45      293.16     57.77 o 
  -9   2   3      356.79      370.79     57.13 o 
  -8   2   3      996.23      823.62     70.07 o 
  -7   2   3     1841.23     1663.69     66.15 o 
  -6   2   3      866.96      781.54     31.26 o 
  -5   2   3     7970.53     7899.98    169.59 o 
  -4   2   3     1817.04     1864.94     58.96 o 
  -3   2   3    14990.53    16800.52    919.47 o 
  -2   2   3       94.98       99.37     22.82 o 
  -1   2   3    17076.89    20990.56    859.09 o 
   0   2   3     7035.49     7885.34    160.89 o 
   1   2   3     6250.19     6418.19    162.00 o 
   2   2   3     4672.98     4782.77    128.17 o 
   3   2   3     2606.49     2889.89     88.48 o 
   4   2   3     3039.70     3476.73    106.85 o 
   5   2   3      679.75      756.11     50.70 o 
   6   2   3     2112.00     2338.77     89.23 o 
   7   2   3        8.80      -53.73     40.44 o 
   8   2   3      747.73     1000.02    106.46 o 
 -10   3   3       18.92       63.74     43.60 o 
  -9   3   3      270.15      252.56     54.65 o 
  -8   3   3      300.61      220.65     46.40 o 
  -7   3   3     1316.07     1468.35     90.89 o 
  -6   3   3       22.58       25.49     13.88 o 
  -5   3   3     3196.15     3063.05     74.25 o 
  -4   3   3      218.59      236.59     15.07 o 
  -3   3   3     4222.92     4720.13    190.54 o 
  -2   3   3     2045.61     2397.10    106.42 o 
  -1   3   3     3891.78     4725.72    124.16 o 
   0   3   3      254.53      258.57     18.90 o 
   1   3   3      719.98      621.51     40.80 o 
   2   3   3     2718.41     2847.57    119.71 o 
   3   3   3      113.66      120.49     23.16 o 
   4   3   3     1972.75     2387.28     83.26 o 
   5   3   3       13.47       -9.96     25.37 o 
   6   3   3     1501.65     1698.00    163.09 o 
   7   3   3      290.37      283.31     45.20 o 
   8   3   3      401.64      492.95     81.40 o 
 -10   4   3      218.09      227.49     60.58 o 
  -9   4   3        2.98       -2.48     37.60 o 
  -8   4   3      102.47       54.93     40.72 o 
  -7   4   3       16.32       27.54     21.74 o 
  -6   4   3      967.80     1033.65     94.33 o 
  -5   4   3      202.11      188.40     25.87 o 
  -4   4   3      627.52      705.49     39.63 o 
  -3   4   3     2396.81     2901.38    128.80 o 
  -2   4   3      467.36      558.43     23.17 o 
  -1   4   3     1754.89     1916.08     58.48 o 
   0   4   3        4.42      -10.78     11.20 o 
   1   4   3      249.61      221.29     29.71 o 
   2   4   3       22.74       13.09     20.94 o 
   3   4   3      414.86      417.43     49.21 o 
   4   4   3      510.87      543.46     42.09 o 
   5   4   3       77.59      171.49     33.39 o 
   6   4   3       95.43      161.72     40.40 o 
   7   4   3       40.39        3.99     33.59 o 
  -9   5   3      345.42      411.23     61.30 o 
  -8   5   3      336.85      344.45     59.42 o 
  -7   5   3     1399.09     1405.92     63.84 o 
  -6   5   3      586.50      670.01     45.17 o 
  -5   5   3     2468.46     2879.48    147.60 o 
  -4   5   3      487.61      580.44     38.81 o 
  -3   5   3     7310.31     9362.12    252.83 o 
  -2   5   3      125.94      154.65     26.53 o 
  -1   5   3     5649.01     6627.28    175.23 o 
   0   5   3      998.51      971.45     41.39 o 
   1   5   3     2973.76     3065.49    130.92 o 
   2   5   3     1107.24     1176.31     73.23 o 
   3   5   3      257.47      355.66     47.56 o 
   5   5   3       13.69       -5.83     27.87 o 
   6   5   3     1050.26     1158.46     65.25 o 
   7   5   3        5.28       17.12     33.73 o 
  -9   6   3      199.75      257.84     55.25 o 
  -8   6   3       49.68       28.99     40.32 o 
  -7   6   3      405.84      454.72     42.88 o 
  -6   6   3      144.91       76.86     28.40 o 
  -5   6   3      374.23      476.25     39.93 o 
  -4   6   3      278.47      286.41     32.99 o 
  -3   6   3      800.60      982.91     50.09 o 
  -2   6   3     2201.15     2623.84    122.68 o 
  -1   6   3      363.52      394.26     31.67 o 
   0   6   3     1752.33     1714.96     61.74 o 
   1   6   3      609.34      589.68     37.26 o 
   2   6   3      529.87      599.45     59.38 o 
   3   6   3       50.20       28.07     32.27 o 
   4   6   3      290.00      362.94     59.14 o 
   5   6   3       26.34        2.60     24.33 o 
   6   6   3      260.51      301.49     42.66 o 
  -9   7   3        6.26      -14.01     41.04 o 
  -8   7   3      381.89      367.27     44.52 o 
  -7   7   3      162.27      105.94     46.56 o 
  -6   7   3      342.96      391.58     42.18 o 
  -5   7   3      430.83      516.69     44.37 o 
  -4   7   3      268.15      332.36     47.89 o 
  -3   7   3     1335.92     1503.19    142.23 o 
  -2   7   3      145.05      141.14     45.86 o 
  -1   7   3     2242.46     2453.61     86.23 o 
   0   7   3        5.13      -36.39     24.26 o 
   1   7   3      900.94      761.93     42.54 o 
   2   7   3      227.83      147.06     41.92 o 
   3   7   3      301.00      352.69     57.33 o 
   4   7   3      233.60      196.55     51.77 o 
   5   7   3        6.67       -8.59     24.41 o 
  -8   8   3      176.34      128.60     57.65 o 
  -7   8   3      506.71      510.20     70.83 o 
  -6   8   3        5.36      -37.44     38.04 o 
  -5   8   3      414.54      529.22     69.43 o 
  -4   8   3       63.98       81.92     40.52 o 
  -3   8   3     1403.78     1469.31     96.49 o 
  -2   8   3      431.19      397.90     57.05 o 
  -1   8   3      875.93      864.26     74.91 o 
   0   8   3      506.77      341.72     55.33 o 
   1   8   3      538.91      498.55     61.74 o 
   2   8   3      907.76      779.42     73.63 o 
   3   8   3      135.72      156.67     50.77 o 
   4   8   3      494.64      499.19     74.31 o 
  -7   9   3      137.49       47.04     53.41 o 
  -6   9   3      110.96      158.63     57.09 o 
  -5   9   3        1.66       19.18     48.09 o 
  -4   9   3       89.40      105.90     51.29 o 
  -3   9   3        2.16        7.17     37.96 o 
  -2   9   3      357.53      376.07     61.38 o 
  -1   9   3        4.95      -50.81     34.99 o 
   0   9   3      206.56      169.80     46.88 o 
   1   9   3        2.02       16.74     38.08 o 
  -5  10   3      166.90      284.23     70.83 o 
  -4  10   3       60.00      149.18     61.50 o 
  -3  10   3      143.68      281.95     62.30 o 
  -2  10   3        4.13        0.84     37.64 o 
  -1  10   3      367.45      346.57     61.10 o 
   0  10   3        5.24       77.15     48.53 o 
  -1 -11   4       71.05       32.51     48.33 o 
   0 -11   4       46.63       42.78     59.68 o 
   1 -11   4      120.95       66.03     39.08 o 
   2 -11   4       49.25       16.07     72.55 o 
   3 -11   4      215.45      113.99     56.17 o 
   4 -11   4        3.07      -62.58     45.96 o 
   5 -11   4      103.09       64.26     55.57 o 
  -3 -10   4      517.53      442.26     72.39 o 
  -2 -10   4       69.44      104.14     50.01 o 
  -1 -10   4      466.33      474.15     96.21 o 
   0 -10   4      359.30      312.90     43.46 o 
   1 -10   4       39.87       11.92     30.85 o 
   2 -10   4      210.70      207.09     40.55 o 
   3 -10   4      113.53      104.24     35.88 o 
   4 -10   4      336.55      315.35     43.49 o 
   5 -10   4        7.44       48.57     43.08 o 
   6 -10   4      165.21      156.59     54.89 o 
  -5  -9   4       93.08      113.75     53.85 o 
  -4  -9   4      178.98      257.16     59.42 o 
  -3  -9   4       90.32       28.63     42.12 o 
  -2  -9   4      750.74      909.70     83.04 o 
  -1  -9   4       48.61       30.10     27.82 o 
   0  -9   4     1150.25     1276.34     63.18 o 
   1  -9   4      122.92      106.40     30.60 o 
   2  -9   4      304.83      370.41    132.81 o 
   3  -9   4       57.63       49.13     28.39 o 
   4  -9   4      369.81      378.24     60.48 o 
   5  -9   4      116.78      129.25     32.61 o 
   6  -9   4       41.98       28.35     48.45 o 
   7  -9   4      294.43      269.69     58.66 o 
  -6  -8   4       11.77       33.75     45.88 o 
  -5  -8   4      178.56      184.57     55.21 o 
  -4  -8   4        1.72      -39.28     36.87 o 
  -3  -8   4      179.69      100.17     45.12 o 
  -2  -8   4       39.83       -5.56     22.51 o 
  -1  -8   4      357.80      328.60     37.62 o 
   0  -8   4       22.48        7.48     23.27 o 
   1  -8   4     1126.52     1121.36     55.37 o 
   2  -8   4       21.13        7.87     24.70 o 
   3  -8   4      342.91      316.71     35.46 o 
   4  -8   4      111.69       69.94     25.99 o 
   5  -8   4      216.19      184.82     41.44 o 
   6  -8   4      247.06      266.86     48.13 o 
   7  -8   4      128.49      114.17     47.83 o 
   8  -8   4      145.26      165.56     50.09 o 
  -7  -7   4      342.25      419.48     72.67 o 
  -6  -7   4        6.70       -9.41     35.83 o 
  -5  -7   4      896.53      926.07     81.40 o 
  -4  -7   4       99.38      265.41     52.69 o 
  -3  -7   4     1489.71     1386.99     91.65 o 
  -2  -7   4      916.29      962.92     56.63 o 
  -1  -7   4     1020.87      919.59     48.05 o 
   0  -7   4     2413.56     2464.01     84.62 o 
   1  -7   4      686.50      616.96     39.01 o 
   2  -7   4     2724.03     2607.48     87.43 o 
   3  -7   4        3.19       21.87     40.70 o 
   4  -7   4      577.32      553.41     40.23 o 
   5  -7   4      223.39      236.41     39.82 o 
   6  -7   4      425.58      533.16     44.23 o 
   7  -7   4       84.84       17.38     28.23 o 
   8  -7   4      265.31      342.75     42.40 o 
  -7  -6   4      202.12      203.75     56.73 o 
  -6  -6   4       56.69       67.34     41.80 o 
  -5  -6   4      312.39      279.50     52.61 o 
  -4  -6   4       87.29       37.68     34.75 o 
  -3  -6   4      188.63      206.80     42.08 o 
  -2  -6   4     1960.03     1937.52     86.16 o 
  -1  -6   4        2.15      -23.87     15.92 o 
   0  -6   4     2119.78     2129.28     72.67 o 
   1  -6   4      189.29      182.12     24.64 o 
   2  -6   4     1681.94     1595.44     59.23 o 
   3  -6   4      819.73      754.15     40.81 o 
   4  -6   4      494.82      447.16     34.78 o 
   5  -6   4      144.36      163.91     26.67 o 
   6  -6   4        3.34       -0.41     22.17 o 
   7  -6   4      140.25      136.68     28.91 o 
   8  -6   4        8.43      -34.15     41.84 o 
   9  -6   4      257.89      166.48     57.93 o 
  -8  -5   4      101.25      114.47     61.08 o 
  -7  -5   4      591.74      684.33    116.39 o 
  -6  -5   4      118.42      122.73     35.19 o 
  -5  -5   4      890.86      863.87     45.89 o 
  -4  -5   4      331.95      276.07     27.52 o 
  -3  -5   4     1860.20     1883.22     52.69 o 
  -2  -5   4      330.30      339.14     18.75 o 
  -1  -5   4     2482.35     2369.67     57.75 o 
   0  -5   4      583.78      512.64     30.66 o 
   1  -5   4      891.77      818.84     37.54 o 
   2  -5   4      858.88      735.02     48.21 o 
   3  -5   4     1177.72     1198.16     48.33 o 
   4  -5   4      658.81      621.08     38.96 o 
   5  -5   4      417.10      441.00     34.79 o 
   6  -5   4      412.46      509.92     54.65 o 
   7  -5   4        0.85      -32.23     29.59 o 
   8  -5   4      345.69      326.39     64.34 o 
   9  -5   4        3.64      -68.58     50.45 o 
  -8  -4   4        0.95       -1.16     24.18 o 
  -7  -4   4     2219.76     2231.93     85.55 o 
  -6  -4   4       24.86        8.65     24.66 o 
  -5  -4   4     1993.30     2009.80     73.58 o 
  -4  -4   4     2152.90     2074.49     71.37 o 
  -3  -4   4     3288.88     3311.68     98.38 o 
  -2  -4   4     3724.52     3619.31     83.11 o 
  -1  -4   4     3397.54     3355.80    108.83 o 
   0  -4   4    11393.05    11509.06    295.10 o 
   1  -4   4     1243.62     1122.52     42.46 o 
   2  -4   4    12493.16    12428.19    450.65 o 
   3  -4   4       57.91       61.15     16.03 o 
   4  -4   4     3159.48     2958.42    124.86 o 
   5  -4   4      531.60      502.39     52.49 o 
   6  -4   4      879.79      863.09     65.74 o 
   7  -4   4      403.49      302.09     50.93 o 
   8  -4   4      191.26      127.12     49.25 o 
   9  -4   4      191.00      160.03     58.58 o 
  -9  -3   4       49.71       70.41     32.00 o 
  -8  -3   4      134.99      130.04     33.66 o 
  -7  -3   4      243.49      237.11     34.25 o 
  -6  -3   4       62.89       68.28     22.06 o 
  -5  -3   4       60.26       68.87     39.00 o 
  -4  -3   4      227.22      234.61     37.36 o 
  -3  -3   4       59.48       50.83     14.03 o 
  -2  -3   4        0.21      -10.38      9.36 o 
  -1  -3   4      143.97      179.62     41.90 o 
   0  -3   4      485.91      372.44     15.90 o 
   1  -3   4     1662.28     1454.70     47.91 o 
   2  -3   4     2253.24     2060.74     63.85 o 
   3  -3   4     3063.42     2804.73    118.83 o 
   4  -3   4      291.46      237.82     34.51 o 
   5  -3   4     1114.49      995.10     65.22 o 
   6  -3   4       30.74       86.24     33.95 o 
   7  -3   4      337.32      308.37     50.53 o 
   8  -3   4       43.96       27.79     42.24 o 
   9  -3   4       87.98        7.81     43.52 o 
  -9  -2   4      588.28      639.04     74.47 o 
  -8  -2   4      218.95      238.13     35.12 o 
  -7  -2   4     1179.98     1268.98     58.55 o 
  -6  -2   4       65.11       58.89     21.87 o 
  -5  -2   4     5160.75     5094.05    155.29 o 
  -4  -2   4      201.39      222.30     23.01 o 
  -3  -2   4     3250.69     3120.08     91.37 o 
  -2  -2   4     2924.85     2752.80     80.29 o 
  -1  -2   4     2859.14     2849.32     80.35 o 
   0  -2   4     8008.84     7787.23    284.79 o 
   1  -2   4      203.77      235.62     25.86 o 
   2  -2   4     7953.87     7456.04    271.10 o 
   3  -2   4       31.29       40.72     20.34 o 
   4  -2   4     3573.37     3266.92    138.21 o 
   5  -2   4        4.47        8.69     24.14 o 
   6  -2   4     1566.48     1484.80     87.84 o 
   7  -2   4      147.59      113.79     43.48 o 
   8  -2   4      505.25      469.24     66.46 o 
   9  -2   4      104.14       54.61     48.77 o 
  -9  -1   4     1011.67      938.55     52.58 o 
  -8  -1   4       70.71       71.59     26.02 o 
  -7  -1   4     2099.32     2016.93     75.90 o 
  -6  -1   4      331.51      273.58     28.27 o 
  -5  -1   4     5332.91     5183.99    234.68 o 
  -4  -1   4     3123.25     2867.56     86.06 o 
  -3  -1   4     3309.44     3142.10     90.60 o 
  -2  -1   4     5512.33     5201.99    138.58 o 
  -1  -1   4     5980.12     6037.84    156.75 o 
   0  -1   4     6694.28     6656.61    211.56 o 
   1  -1   4      144.57      149.18     21.22 o 
   2  -1   4    11228.39    11589.10    410.39 o 
   3  -1   4      800.19      862.77     53.01 o 
   4  -1   4     3620.58     3415.62    144.18 o 
   5  -1   4      789.97      618.34     52.93 o 
   6  -1   4      864.34      764.56     64.54 o 
   7  -1   4      682.15      647.57     70.99 o 
   8  -1   4       71.22       41.44     43.80 o 
   9  -1   4      238.64      260.85     61.66 o 
 -10   0   4       83.03       77.11     50.13 o 
  -9   0   4        1.73       26.14     23.83 o 
  -8   0   4      186.19      201.67     27.64 o 
  -7   0   4       75.28       74.66     21.68 o 
  -6   0   4      693.37      652.99     49.45 o 
  -5   0   4       67.63       81.68     18.16 o 
  -4   0   4     1083.54     1032.15     40.46 o 
  -3   0   4     6533.18     6582.10    172.41 o 
  -2   0   4        6.96       -3.77      7.93 o 
  -1   0   4        9.89       12.41      8.50 o 
   0   0   4      312.10      320.27     18.93 o 
   1   0   4      488.58      472.25     31.99 o 
   2   0   4       20.87       11.69     16.10 o 
   3   0   4     1017.73      974.52     57.53 o 
   4   0   4        3.88       28.83     22.38 o 
   5   0   4      592.63      605.17     55.81 o 
   6   0   4       28.13        2.04     33.23 o 
   7   0   4       63.60       32.15     40.48 o 
   8   0   4       65.88      108.22     50.77 o 
   9   0   4        0.78        1.08     56.21 o 
 -10   1   4      151.33      210.56     53.53 o 
  -9   1   4      926.39      836.87     76.47 o 
  -8   1   4       27.37        4.64     26.18 o 
  -7   1   4     3829.64     3923.49     98.88 o 
  -6   1   4      357.61      313.20     36.83 o 
  -5   1   4     4175.09     3838.61    110.17 o 
  -4   1   4     1220.08     1059.48     94.67 o 
  -3   1   4    13940.33    14642.66    368.00 o 
  -2   1   4     8423.24     8452.59    215.33 o 
  -1   1   4     6889.81     7012.43    179.55 o 
   0   1   4     8993.71     9282.39    260.81 o 
   1   1   4     1203.74     1148.60     55.41 o 
   2   1   4     7377.96     7587.24    277.98 o 
   3   1   4       47.23        8.77     21.42 o 
   4   1   4     6116.82     6305.35    247.63 o 
   5   1   4      173.22      152.90     41.80 o 
   6   1   4     1702.04     1792.05    109.82 o 
   7   1   4      369.54      335.28     60.94 o 
   8   1   4      269.50      274.66     65.78 o 
 -10   2   4        8.10      -30.39     39.20 o 
  -9   2   4      412.44      431.57     63.42 o 
  -8   2   4        0.35      -12.53     32.39 o 
  -7   2   4     1110.51     1199.85     85.44 o 
  -6   2   4      684.44      676.52     24.79 o 
  -5   2   4      337.38      317.32     36.27 o 
  -4   2   4     2896.66     3047.55     91.43 o 
  -3   2   4     2319.85     2443.23    112.15 o 
  -2   2   4     6073.19     6720.54    259.20 o 
  -1   2   4      176.26      171.50     24.16 o 
   0   2   4     6193.06     6416.73    167.67 o 
   1   2   4      713.86      708.55     43.32 o 
   2   2   4     4356.79     4404.80    120.25 o 
   3   2   4      322.82      394.55     30.77 o 
   4   2   4     2442.62     2584.19     86.75 o 
   5   2   4      607.46      691.57     65.10 o 
   6   2   4      588.16      519.57     68.38 o 
   7   2   4      669.80      640.72     81.16 o 
   8   2   4       75.74       23.22     53.05 o 
 -10   3   4      286.98      281.35     61.50 o 
  -9   3   4      165.00      102.86     46.24 o 
  -8   3   4       94.77       91.57     41.56 o 
  -7   3   4      112.17       96.37     39.72 o 
  -6   3   4       90.14       71.98     22.62 o 
  -5   3   4     1710.90     1751.31     65.97 o 
  -4   3   4       39.14       40.76     26.46 o 
  -3   3   4     3986.96     4134.10    173.44 o 
  -2   3   4        7.73        6.21     20.14 o 
  -1   3   4      330.64      325.31     19.05 o 
   0   3   4     2291.40     2337.71     56.05 o 
   1   3   4       77.57       72.51     14.78 o 
   2   3   4     2869.05     2788.85     84.96 o 
   3   3   4       21.39       -2.94     18.11 o 
   4   3   4      226.50      235.70     32.69 o 
   5   3   4        6.88      -33.88     32.29 o 
   6   3   4      358.90      466.22     47.22 o 
   7   3   4        5.14       33.55     50.49 o 
 -10   4   4      132.23      140.49     55.69 o 
  -9   4   4      970.89      900.05     81.20 o 
  -8   4   4        4.31       -0.20     38.92 o 
  -7   4   4     1279.33     1322.77     62.35 o 
  -6   4   4       82.59       82.47     42.48 o 
  -5   4   4     2625.16     2497.56     86.72 o 
  -4   4   4     1996.33     2515.13    124.64 o 
  -3   4   4     4441.38     5516.17    224.21 o 
  -2   4   4     4831.67     5794.42    207.24 o 
  -1   4   4     1574.23     1705.76     42.61 o 
   0   4   4     4795.59     4838.65    106.25 o 
   1   4   4      601.55      511.06     29.72 o 
   2   4   4     5568.90     5267.10    145.17 o 
   3   4   4      206.00      190.98     28.19 o 
   4   4   4     2302.33     2497.57    230.68 o 
   5   4   4      332.28      393.32     44.68 o 
   6   4   4      838.51      983.78     60.77 o 
   7   4   4      372.82      519.93     77.59 o 
  -9   5   4      232.25      229.30     56.93 o 
  -8   5   4      407.87      413.55     65.26 o 
  -7   5   4       62.05       30.25     44.28 o 
  -6   5   4      282.50      363.44     40.98 o 
  -5   5   4      205.64      214.29     30.71 o 
  -4   5   4     1410.84     1700.48     97.81 o 
  -3   5   4      230.49      316.58     46.92 o 
  -2   5   4     1572.61     1985.63    102.10 o 
  -1   5   4      119.12      125.48     18.23 o 
   0   5   4     1436.05     1307.03     78.43 o 
   1   5   4        2.17      -31.35     20.90 o 
   3   5   4       86.54       56.12     31.49 o 
   4   5   4      239.06      191.56     32.24 o 
   5   5   4      105.33       90.30     29.83 o 
   6   5   4      107.29      171.05     39.76 o 
  -9   6   4      177.63      231.54     61.98 o 
  -8   6   4      300.18      315.74     57.93 o 
  -7   6   4     1003.23     1048.83     60.41 o 
  -6   6   4        4.50        2.89     24.23 o 
  -5   6   4      803.44      894.37     50.80 o 
  -4   6   4        7.74        2.32     21.86 o 
  -3   6   4     1081.28     1328.97     85.72 o 
  -2   6   4      478.89      546.80     56.81 o 
  -1   6   4     1581.52     1614.32     88.08 o 
   0   6   4      923.53      843.67     41.86 o 
   1   6   4      233.30      200.72     37.48 o 
   2   6   4     1593.93     1756.42     96.13 o 
   3   6   4        1.44      -16.61     19.51 o 
   4   6   4      375.57      316.37     36.94 o 
   5   6   4       34.44      -11.88     23.66 o 
  -8   7   4       10.16      -45.35     30.23 o 
  -7   7   4      765.83      876.99     82.84 o 
  -6   7   4      355.31      408.67     43.90 o 
  -5   7   4      657.39      708.93     50.49 o 
  -4   7   4      599.74      724.45     49.61 o 
  -3   7   4      479.51      563.59     43.47 o 
  -2   7   4     1831.89     2001.97    107.70 o 
  -1   7   4      414.21      355.42     50.29 o 
   0   7   4     1978.23     1553.07     88.12 o 
   1   7   4        1.03       32.31     31.27 o 
   2   7   4     2258.07     2418.08    121.23 o 
   3   7   4       35.47        7.73     25.14 o 
   4   7   4      701.80      618.40     46.76 o 
  -7   8   4        1.18      -34.15     44.00 o 
  -6   8   4      252.59      268.93     60.02 o 
  -5   8   4       23.33       -5.85     36.59 o 
  -4   8   4      254.91      287.43     54.17 o 
  -3   8   4       73.42       21.50     36.91 o 
  -2   8   4      151.62      197.27     48.25 o 
  -1   8   4        4.65      -22.38     31.27 o 
   0   8   4        0.11        7.33     34.55 o 
  -6   9   4        2.33       30.95     48.65 o 
  -5   9   4      396.42      582.43     84.08 o 
  -4   9   4      142.57      163.27     51.13 o 
  -3   9   4      488.86      503.68     71.27 o 
  -2   9   4      215.42      277.70     55.73 o 
  -1   9   4       81.02       33.59     38.40 o 
   0   9   4      437.28      369.31     60.50 o 
   1   9   4      113.37       81.76     48.97 o 
  -4  10   4      189.08      322.18     66.10 o 
  -3  10   4       42.61       53.41     48.05 o 
  -2  10   4      163.50      222.09     55.57 o 
  -1  10   4        0.41        0.72     42.32 o 
  -1 -11   5       33.86       46.56     49.17 o 
   0 -11   5      273.81      234.35     42.45 o 
   1 -11   5        0.07      -32.04     33.48 o 
   2 -11   5      193.78      195.34     43.20 o 
   3 -11   5        8.07        7.80     32.85 o 
   4 -11   5      194.52      139.77     63.14 o 
  -3 -10   5        0.31        4.16     44.80 o 
  -2 -10   5      517.56      504.80     75.91 o 
  -1 -10   5       90.81       78.90     34.63 o 
   0 -10   5      173.02      190.09     39.42 o 
   1 -10   5      362.42      415.05     77.57 o 
   2 -10   5       59.56       87.84     34.06 o 
   3 -10   5      274.35      316.93     42.57 o 
   4 -10   5       42.93       36.99     63.60 o 
   5 -10   5      216.42      249.72     43.12 o 
   6 -10   5        9.78      -26.26     43.04 o 
  -5  -9   5      106.47      104.26     53.53 o 
  -4  -9   5       65.39       35.47     45.52 o 
  -3  -9   5      228.57       92.81     52.93 o 
  -2  -9   5       14.12      -12.73     43.56 o 
  -1  -9   5      340.29      320.71     39.51 o 
   0  -9   5      349.89      223.78     35.32 o 
   1  -9   5      148.65      138.72     32.56 o 
   2  -9   5      581.05      562.10     92.25 o 
   3  -9   5       10.31        2.03     25.56 o 
   4  -9   5      150.63      187.04     34.62 o 
   5  -9   5       18.42      -36.70     24.46 o 
   6  -9   5      333.97      291.54     41.29 o 
   7  -9   5        1.56       50.17     44.88 o 
  -6  -8   5      247.34      305.57     66.02 o 
  -5  -8   5      188.70      167.64     53.61 o 
  -4  -8   5      776.30      804.04     86.20 o 
  -3  -8   5       32.48       12.41     38.68 o 
  -2  -8   5      689.51      722.59     47.27 o 
  -1  -8   5       63.73       65.68     73.97 o 
   0  -8   5     1639.01     1633.68     68.04 o 
   1  -8   5       19.84       38.56     30.15 o 
   2  -8   5     1694.23     1560.10     66.37 o 
   3  -8   5      681.40      654.18     46.10 o 
   4  -8   5      198.29      189.40     32.78 o 
   5  -8   5      420.53      385.47     39.75 o 
   6  -8   5      211.51      171.20     65.44 o 
   7  -8   5      179.80      199.30     40.66 o 
   8  -8   5        5.18      -25.05     30.70 o 
  -7  -7   5       12.55      -55.41     41.48 o 
  -6  -7   5      160.99      153.46     53.49 o 
  -5  -7   5        1.22       -2.40     38.20 o 
  -4  -7   5      566.80      615.10     72.27 o 
  -3  -7   5       84.90       58.50     36.99 o 
  -2  -7   5      246.92      247.54     30.80 o 
  -1  -7   5      245.08      295.98     71.31 o 
   0  -7   5      135.11      126.78     25.86 o 
   1  -7   5      479.18      530.43     39.94 o 
   2  -7   5      316.11      325.25     34.89 o 
   3  -7   5     1204.49     1358.61    157.79 o 
   4  -7   5      392.82      404.11     37.47 o 
   5  -7   5      333.96      299.29     49.65 o 
   6  -7   5      133.29      133.84     30.53 o 
   7  -7   5      155.65      148.18     33.23 o 
   8  -7   5       98.47       90.89     52.73 o 
  -7  -6   5      408.44      503.80     72.55 o 
  -6  -6   5      227.10      265.89     59.06 o 
  -5  -6   5      652.81      694.38     73.11 o 
  -4  -6   5      182.22      194.02     44.68 o 
  -3  -6   5      372.42      504.84     61.02 o 
  -2  -6   5      637.38      564.80     37.18 o 
  -1  -6   5      923.04      935.63     45.36 o 
   0  -6   5     2495.13     2292.07     77.45 o 
   1  -6   5        4.59       -1.87     17.06 o 
   2  -6   5     1878.91     1746.75     63.99 o 
   3  -6   5       20.12      -12.20     17.60 o 
   4  -6   5     1101.71     1103.23     51.15 o 
   5  -6   5      112.49       98.74     25.47 o 
   6  -6   5      108.85      143.19     28.63 o 
   7  -6   5       90.16      137.93     48.09 o 
   8  -6   5      128.87      202.95     57.69 o 
  -8  -5   5      278.77      379.43     45.84 o 
  -7  -5   5      856.26      878.90     54.93 o 
  -6  -5   5     1856.96     1939.40     77.16 o 
  -5  -5   5      748.68      778.78     45.86 o 
  -4  -5   5     2629.49     2669.50     88.00 o 
  -3  -5   5       21.63       26.29     14.70 o 
  -2  -5   5     3513.07     3508.85     83.03 o 
  -1  -5   5        3.87       -6.33      7.46 o 
   0  -5   5     3774.45     3332.98     99.30 o 
   1  -5   5     1028.24     1024.33     43.91 o 
   2  -5   5     2451.62     2329.53     75.70 o 
   3  -5   5     1916.19     1917.64     67.13 o 
   4  -5   5     1735.83     1686.45     62.97 o 
   5  -5   5     1276.59     1231.20     78.39 o 
   6  -5   5      103.76      146.82     40.44 o 
   7  -5   5      508.75      549.20     69.07 o 
   8  -5   5       11.92      -45.00     44.84 o 
   9  -5   5      133.63      107.46     54.05 o 
  -8  -4   5       34.56       36.19     29.20 o 
  -7  -4   5       19.01       30.37     24.94 o 
  -6  -4   5      384.24      355.19     35.49 o 
  -5  -4   5      199.66      160.44     24.83 o 
  -4  -4   5      428.80      400.38     30.77 o 
  -3  -4   5      445.11      497.16     31.34 o 
  -2  -4   5       39.51       20.81     13.01 o 
  -1  -4   5       43.01       32.70     20.22 o 
   0  -4   5        2.50       -1.41      7.95 o 
   1  -4   5     1570.91     1438.74     39.25 o 
   2  -4   5        0.72       18.96     13.81 o 
   3  -4   5     1342.12     1163.42     67.50 o 
   4  -4   5      432.37      492.46     50.13 o 
   5  -4   5      741.40      668.31     61.46 o 
   6  -4   5      452.69      401.70     53.37 o 
   7  -4   5      271.27      221.01     52.61 o 
   8  -4   5      182.87      148.14     52.73 o 
   9  -4   5        1.55      -15.09     44.16 o 
  -9  -3   5      521.15      602.37    107.92 o 
  -8  -3   5      207.17      199.01     35.24 o 
  -7  -3   5     1284.58     1447.98     64.10 o 
  -6  -3   5     1552.00     1505.63     82.06 o 
  -5  -3   5     1933.84     1991.88     71.82 o 
  -4  -3   5     3133.17     3248.11    112.37 o 
  -3  -3   5      862.10      791.83     37.14 o 
  -2  -3   5     4489.51     4105.68    120.93 o 
  -1  -3   5      195.84      213.54     18.73 o 
   0  -3   5     6712.79     6444.14    168.96 o 
   1  -3   5      108.53       71.35     22.86 o 
   2  -3   5     7039.42     6926.70    257.56 o 
   3  -3   5      624.90      627.39     49.53 o 
   4  -3   5     2403.44     2175.13    104.34 o 
   5  -3   5     1607.40     1640.39     91.29 o 
   6  -3   5      578.51      693.81     64.14 o 
   7  -3   5      505.29      575.26     65.86 o 
   8  -3   5       91.88       53.41     43.32 o 
   9  -3   5      126.39      105.14     53.33 o 
  -9  -2   5      416.54      490.38     85.02 o 
  -8  -2   5      238.79      290.67     36.33 o 
  -7  -2   5      524.38      561.76     39.87 o 
  -6  -2   5     3389.63     3256.72    103.41 o 
  -5  -2   5      759.61      713.56     39.55 o 
  -4  -2   5     6526.65     6555.10    178.62 o 
  -3  -2   5      394.58      379.15     25.79 o 
  -2  -2   5     4132.68     3669.44    104.51 o 
  -1  -2   5      387.33      398.79     23.69 o 
   0  -2   5     2026.22     1815.64     56.05 o 
   1  -2   5     1288.27     1245.42     61.86 o 
   2  -2   5     2132.26     2128.97     94.77 o 
   3  -2   5     2256.99     2305.30    105.14 o 
   4  -2   5      537.11      549.80     48.13 o 
   5  -2   5     3061.07     2756.84    128.44 o 
   6  -2   5        0.84       21.06     32.67 o 
   7  -2   5     1203.28     1092.51     80.60 o 
   8  -2   5       51.76       89.76     50.89 o 
   9  -2   5      191.49      170.52     55.61 o 
  -9  -1   5       78.46       73.03     27.67 o 
  -8  -1   5       36.91       -2.10     22.29 o 
  -7  -1   5      288.28      278.76     31.83 o 
  -6  -1   5       11.70       -7.77     17.02 o 
  -5  -1   5      745.99      746.46     37.89 o 
  -4  -1   5      221.81      290.57     48.59 o 
  -3  -1   5     1915.01     1918.20    120.03 o 
  -2  -1   5        2.89       -5.16     11.23 o 
  -1  -1   5      559.09      463.43     23.35 o 
   0  -1   5      560.06      483.22     32.67 o 
   1  -1   5      467.51      423.56     35.91 o 
   2  -1   5      116.41      114.35     23.50 o 
   3  -1   5       70.85       94.89     25.82 o 
   4  -1   5      425.57      427.60     46.80 o 
   5  -1   5        0.38       25.18     28.35 o 
   6  -1   5      336.64      347.57     52.57 o 
   7  -1   5        2.48       14.69     37.52 o 
   8  -1   5      129.84      121.03     51.69 o 
 -10   0   5        2.78      -49.29     40.76 o 
  -9   0   5      738.65      848.68     76.95 o 
  -8   0   5      586.69      577.02     65.50 o 
  -7   0   5     2163.37     2177.88     78.34 o 
  -6   0   5     2216.90     2171.29     75.16 o 
  -5   0   5     1943.64     1936.40     76.17 o 
  -4   0   5     8371.06     8145.63    214.14 o 
  -3   0   5     1722.29     1867.70     60.06 o 
  -2   0   5    17914.28    17684.01    443.39 o 
  -1   0   5      756.06      649.36     27.47 o 
   0   0   5     7922.71     7924.06    204.84 o 
   1   0   5      313.87      347.21     30.11 o 
   2   0   5     3986.22     4215.46    165.68 o 
   3   0   5     1704.41     1712.02     86.16 o 
   4   0   5     2479.35     2590.24    121.47 o 
   5   0   5     1877.12     1666.97     95.53 o 
   6   0   5      299.89      263.53     51.97 o 
   7   0   5      945.51      947.13     81.36 o 
   8   0   5        0.89        6.33     47.60 o 
 -10   1   5       63.64      124.32     51.17 o 
  -9   1   5       96.34      108.30     45.36 o 
  -8   1   5      550.40      565.37     65.58 o 
  -7   1   5      170.46      167.78     29.31 o 
  -6   1   5     1834.00     1808.27     63.80 o 
  -5   1   5       28.95       12.22     12.81 o 
  -4   1   5     4080.85     3667.68    103.50 o 
  -3   1   5        2.86        2.08      8.20 o 
  -2   1   5     7246.59     7350.41    277.88 o 
  -1   1   5     4851.04     4998.03    132.10 o 
   0   1   5     4397.94     4613.25    125.06 o 
   1   1   5      105.59       84.04     20.86 o 
   2   1   5      741.25      741.06     51.05 o 
   3   1   5      893.13      826.86     56.69 o 
   4   1   5      504.96      521.69     55.89 o 
   5   1   5     1528.54     1553.99     94.53 o 
   6   1   5        4.08      -35.71     31.71 o 
   7   1   5      663.89      709.31     82.00 o 
   8   1   5       65.18       59.90     56.13 o 
 -10   2   5       43.79       31.35     45.20 o 
  -9   2   5      449.62      431.05     65.62 o 
  -8   2   5        5.88        4.36     31.43 o 
  -7   2   5      510.81      574.66     65.70 o 
  -6   2   5      506.28      469.60     34.71 o 
  -5   2   5     1234.09     1218.59     78.19 o 
  -4   2   5     1229.88     1152.46     31.07 o 
  -3   2   5      105.12      132.32     30.11 o 
  -2   2   5     1075.06      947.49     42.82 o 
  -1   2   5     2635.96     2679.17     98.07 o 
   0   2   5     3364.67     3403.50     97.15 o 
   1   2   5      291.27      304.97     32.31 o 
   2   2   5     2037.64     2130.57     99.49 o 
   3   2   5      361.25      385.84     45.40 o 
   4   2   5      118.86      163.03     40.72 o 
   5   2   5      448.29      523.13     64.22 o 
   6   2   5      294.12      248.27     56.37 o 
   7   2   5      102.17      117.11     52.21 o 
   8   2   5       54.09       18.42     52.37 o 
 -10   3   5      108.40      172.88     56.49 o 
  -9   3   5      795.57      846.48     80.28 o 
  -8   3   5      449.30      518.13     68.95 o 
  -7   3   5      641.14      678.36     69.07 o 
  -6   3   5     1593.49     1664.60     66.81 o 
  -5   3   5     1424.94     1385.39     87.08 o 
  -4   3   5     8263.90     8404.57    330.31 o 
  -3   3   5        6.65       -0.24     25.42 o 
  -2   3   5     9521.88     9738.23    371.71 o 
  -1   3   5      227.44      186.06     33.95 o 
   0   3   5     6944.71     7319.46    193.44 o 
   1   3   5     2489.77     2484.87    107.62 o 
   2   3   5     4532.33     4505.53    182.09 o 
   3   3   5     1115.25     1133.91     74.35 o 
   4   3   5      253.59      211.76     45.08 o 
   5   3   5     1415.49     1552.27    102.38 o 
   6   3   5      125.72      119.75     49.33 o 
   7   3   5      890.27     1116.53     96.85 o 
  -9   4   5        6.35        8.09     44.44 o 
  -8   4   5      448.82      446.50     64.66 o 
  -7   4   5       76.60       48.14     25.57 o 
  -6   4   5      121.83      142.96     37.84 o 
  -5   4   5       35.14       31.47     37.56 o 
  -4   4   5     1003.48     1027.65     73.87 o 
  -3   4   5      854.12      889.84     66.62 o 
  -2   4   5      859.92      956.86     68.95 o 
  -1   4   5     1225.57     1339.76     47.06 o 
   0   4   5      569.10      514.80     63.96 o 
   1   4   5      842.24      749.56     35.34 o 
   2   4   5      421.75      464.70     34.26 o 
   3   4   5      122.93      130.44     27.29 o 
   4   4   5        2.84        8.27     22.49 o 
   5   4   5      158.57      131.08     45.44 o 
   6   4   5        0.82       43.68     47.16 o 
  -9   5   5      403.17      449.74     70.23 o 
  -8   5   5        0.78       19.38     39.00 o 
  -7   5   5     1213.93     1178.57     60.98 o 
  -6   5   5      802.73      806.02     50.83 o 
  -5   5   5      195.19      190.51     30.91 o 
  -4   5   5      925.39     1015.52     78.31 o 
  -3   5   5       63.23       59.78     38.04 o 
  -2   5   5     2961.15     3039.99    142.89 o 
  -1   5   5       31.11        7.97     26.91 o 
   0   5   5     3256.61     3001.99    139.61 o 
   1   5   5       10.96      -17.79     13.42 o 
   2   5   5      700.93      615.40     38.43 o 
   3   5   5      432.72      422.87     69.33 o 
   4   5   5      484.56      422.00     79.29 o 
   5   5   5      369.48      358.10     41.63 o 
   6   5   5       19.89       -9.85     44.72 o 
  -9   6   5      229.37      231.02     64.46 o 
  -8   6   5      438.96      421.20     66.14 o 
  -7   6   5      447.86      491.52     68.46 o 
  -6   6   5     1374.78     1581.18     70.92 o 
  -5   6   5      117.21      113.95     28.75 o 
  -4   6   5     1217.88     1518.67     94.57 o 
  -3   6   5        0.37      -45.32     35.43 o 
  -2   6   5     2302.28     2534.03    128.44 o 
  -1   6   5      263.20      183.77     42.92 o 
   0   6   5     2934.58     2660.87    130.84 o 
   1   6   5      749.79      640.60     57.33 o 
   2   6   5      615.20      475.42     36.47 o 
   3   6   5      586.64      522.00     41.07 o 
   4   6   5      214.07      134.07     31.28 o 
   5   6   5      432.71      421.82     43.78 o 
  -8   7   5      191.17      204.55     61.06 o 
  -7   7   5      149.68      154.05     38.96 o 
  -6   7   5      165.29      187.05     36.55 o 
  -5   7   5      194.63      208.75     36.19 o 
  -4   7   5        0.70      -25.55     24.80 o 
  -3   7   5      146.13      167.96     48.53 o 
  -2   7   5        0.14      -14.97     36.11 o 
  -1   7   5      180.72      158.63     43.48 o 
   0   7   5       30.16       -5.81     27.91 o 
   1   7   5      366.27      247.31     49.05 o 
   2   7   5       27.14       41.96     31.03 o 
   4   7   5        3.83       11.66     24.10 o 
  -7   8   5      363.18      371.59     67.70 o 
  -6   8   5      251.94      315.26     62.42 o 
  -5   8   5      407.00      503.92     67.26 o 
  -4   8   5      901.40     1003.99     86.00 o 
  -3   8   5      101.89       95.97     48.01 o 
  -2   8   5      894.67      805.36     76.07 o 
  -6   9   5      278.07      333.15     69.43 o 
  -5   9   5       11.02       -3.44     42.08 o 
  -4   9   5      482.39      544.51     72.27 o 
  -3   9   5       68.00       68.02     42.16 o 
  -2   9   5      275.92      245.11     53.89 o 
  -1   9   5      142.81      195.74     55.01 o 
   0   9   5      230.82      232.82     54.97 o 
   1   9   5      220.55      271.94     59.82 o 
  -1 -11   6      262.21      326.47     70.27 o 
   0 -11   6        7.43      -13.69     33.21 o 
   1 -11   6      143.31      188.70     41.90 o 
   2 -11   6        6.15       -9.96     32.80 o 
   3 -11   6      146.05      139.60     40.09 o 
   4 -11   6       48.44       37.30     35.87 o 
  -3 -10   6       20.90      -16.98     44.56 o 
  -2 -10   6      162.17       46.32     54.77 o 
  -1 -10   6       59.45       59.20     33.34 o 
   0 -10   6      373.19      361.24     53.59 o 
   1 -10   6        5.40       -4.59     29.72 o 
   2 -10   6      478.58      537.21     91.51 o 
   3 -10   6        2.56      -16.68     31.16 o 
   4 -10   6      127.05      109.09     35.36 o 
   5 -10   6        1.04      -34.51     28.52 o 
   6 -10   6       82.67       53.33     35.28 o 
  -5  -9   6        7.35      -35.15     45.64 o 
  -4  -9   6      344.73      353.17     68.30 o 
  -3  -9   6       80.58      102.30     50.85 o 
  -2  -9   6      600.37      562.01     76.43 o 
  -1  -9   6      251.47      269.20     38.21 o 
   0  -9   6      360.32      359.00     40.51 o 
   1  -9   6      657.17      736.08     77.81 o 
   2  -9   6      141.78      114.65     31.04 o 
   3  -9   6      790.78      804.33     53.62 o 
   4  -9   6       23.77       37.36     28.37 o 
   5  -9   6      149.36      141.31     43.48 o 
   6  -9   6        2.00      -42.84     28.56 o 
   7  -9   6      252.43      268.28     42.94 o 
  -6  -8   6       73.17       64.46     52.33 o 
  -5  -8   6       68.99       34.55     44.32 o 
  -4  -8   6       38.81       11.97     45.12 o 
  -3  -8   6      234.61      252.56     56.93 o 
  -2  -8   6       88.08       62.80     27.80 o 
  -1  -8   6      456.09      542.78     42.59 o 
   0  -8   6       20.18      -10.66     25.56 o 
   1  -8   6      637.24      686.40     48.17 o 
   2  -8   6       80.68       40.21     34.77 o 
   3  -8   6      457.35      509.84     42.42 o 
   4  -8   6      633.14      657.57     49.10 o 
   5  -8   6       23.80        8.42     26.84 o 
   6  -8   6      120.26      151.71     34.34 o 
   7  -8   6       19.15      -15.07     26.83 o 
  -6  -7   6      534.82      515.13     75.39 o 
  -5  -7   6       16.74      -26.83     39.04 o 
  -4  -7   6      271.04      279.18     58.90 o 
  -3  -7   6       14.11      -26.46     29.27 o 
  -2  -7   6      889.74      867.21     75.33 o 
  -1  -7   6      197.15      174.26     28.22 o 
   0  -7   6      683.51      671.68     42.60 o 
   1  -7   6       18.48      -12.31     19.94 o 
   2  -7   6      673.36      627.51     41.60 o 
   3  -7   6      217.95      181.77     30.03 o 
   4  -7   6      525.12      567.46     42.80 o 
   5  -7   6      743.96      695.42     44.98 o 
   6  -7   6       24.21       27.80     30.33 o 
   7  -7   6      117.60       88.12     45.56 o 
   8  -7   6        2.43      -61.20     40.80 o 
  -7  -6   6       26.20       12.85     41.52 o 
  -6  -6   6     1282.16     1450.33    101.62 o 
  -5  -6   6       45.34       66.38     41.80 o 
  -4  -6   6      877.45      777.33     69.51 o 
  -3  -6   6      446.36      293.76     51.61 o 
  -2  -6   6     2249.26     2247.98     78.10 o 
  -1  -6   6     1240.67     1479.54    113.17 o 
   0  -6   6      651.28      583.65     37.51 o 
   1  -6   6     2553.89     2540.34     84.29 o 
   2  -6   6       40.25       29.66     19.20 o 
   3  -6   6     1866.47     1771.89     67.19 o 
   4  -6   6        7.62       32.87     22.23 o 
   5  -6   6      947.83      925.39     71.55 o 
   6  -6   6      248.62      286.51     55.49 o 
   7  -6   6      161.25      149.62     46.60 o 
   8  -6   6      145.99      121.83     49.97 o 
  -8  -5   6       21.53       -9.45     39.40 o 
  -7  -5   6       90.74       71.38     35.73 o 
  -6  -5   6      123.48      146.43     29.63 o 
  -5  -5   6       96.35       93.22     23.77 o 
  -4  -5   6      116.01       89.74     21.40 o 
  -3  -5   6      763.37      799.99     39.96 o 
  -2  -5   6      145.57      143.72     19.34 o 
  -1  -5   6      502.28      510.82     43.34 o 
   0  -5   6       47.74       33.79     10.76 o 
   1  -5   6      644.58      582.43     35.92 o 
   2  -5   6     1056.04     1061.59     46.86 o 
   3  -5   6      119.69      104.90     34.19 o 
   4  -5   6      581.57      642.69     60.14 o 
   5  -5   6      284.54      233.46     46.12 o 
   6  -5   6      185.56      167.44     43.88 o 
   7  -5   6       24.44       23.58     40.76 o 
   8  -5   6       95.78      100.98     50.53 o 
  -8  -4   6      590.48      600.64     49.37 o 
  -7  -4   6      328.50      404.60     40.45 o 
  -6  -4   6     1416.52     1555.55     67.66 o 
  -5  -4   6        4.02       15.30     21.36 o 
  -4  -4   6     4368.97     4606.07    135.43 o 
  -3  -4   6      181.86      210.72     24.01 o 
  -2  -4   6     3640.34     3568.12    105.80 o 
  -1  -4   6     2829.39     2813.60     84.95 o 
   0  -4   6      606.70      548.85     28.09 o 
   1  -4   6      405.82      327.61     23.33 o 
   2  -4   6      857.58      795.07     56.29 o 
   3  -4   6     3473.85     3334.11    144.66 o 
   4  -4   6      403.79      450.47     51.13 o 
   5  -4   6     1495.90     1427.59     87.48 o 
   6  -4   6       77.83       77.27     42.88 o 
   7  -4   6      692.14      769.13     70.07 o 
   8  -4   6       28.31      -22.34     35.23 o 
  -9  -3   6       44.37       45.08     32.23 o 
  -8  -3   6      694.49      673.77    128.08 o 
  -7  -3   6       19.66       32.28     23.20 o 
  -6  -3   6     1448.43     1371.33     59.43 o 
  -5  -3   6      523.98      535.18     42.30 o 
  -4  -3   6     3728.52     3624.03    110.37 o 
  -3  -3   6     2117.56     2065.90     91.19 o 
  -2  -3   6     2566.52     2343.50     74.84 o 
  -1  -3   6     6451.56     6520.46    174.31 o 
   0  -3   6      484.32      426.43     27.51 o 
   1  -3   6     2814.33     2876.58     85.54 o 
   2  -3   6       91.67       99.45     30.03 o 
   3  -3   6     4010.45     3979.52    164.68 o 
   4  -3   6      242.85      206.23     37.60 o 
   5  -3   6     1236.83     1101.12     77.43 o 
   6  -3   6      490.65      420.96     57.65 o 
   7  -3   6      435.16      277.10     57.85 o 
   8  -3   6      177.96      150.50     52.61 o 
  -9  -2   6       88.85       77.90     31.47 o 
  -8  -2   6       21.05       34.27     27.75 o 
  -7  -2   6       92.73      110.60     25.80 o 
  -6  -2   6      465.68      507.33     38.94 o 
  -5  -2   6      314.48      410.29     47.66 o 
  -4  -2   6      454.61      438.31     31.35 o 
  -3  -2   6       53.43       13.94     14.75 o 
  -2  -2   6     1617.37     1669.01     57.58 o 
  -1  -2   6      146.22      151.19     17.89 o 
   0  -2   6      317.16      290.71     21.89 o 
   1  -2   6      341.79      315.86     34.99 o 
   2  -2   6      778.15      757.19     51.61 o 
   3  -2   6       64.11       63.38     27.63 o 
   4  -2   6      491.47      534.14     54.05 o 
   6  -2   6      393.52      424.76     56.81 o 
   7  -2   6      126.22      159.47     48.89 o 
   8  -2   6       24.71       27.35     44.32 o 
  -9  -1   6      232.95      323.10     58.54 o 
  -8  -1   6      944.70      946.92     52.65 o 
  -7  -1   6       14.04       -3.70     19.47 o 
  -6  -1   6     3177.10     3096.00     99.38 o 
  -5  -1   6       36.93       30.32     16.00 o 
  -4  -1   6     6800.62     6400.54    174.18 o 
  -3  -1   6     1783.83     1673.80     58.27 o 
  -2  -1   6    10146.76    10669.15    274.70 o 
  -1  -1   6     5726.54     5552.06    148.83 o 
   0  -1   6     2036.75     1935.21    102.12 o 
   1  -1   6     5470.20     5659.46    212.08 o 
   2  -1   6      269.69      229.70     33.51 o 
   3  -1   6     4057.46     3828.97    159.19 o 
   4  -1   6        9.95       39.56     28.75 o 
   5  -1   6     2379.55     2508.05    124.36 o 
   6  -1   6        1.08      -24.06     30.07 o 
   7  -1   6      705.79      812.29     75.27 o 
   8  -1   6      188.59      285.31     63.74 o 
  -9   0   6        2.35       11.33     37.20 o 
  -8   0   6      637.22      649.69     70.99 o 
  -7   0   6       13.13      -13.33     30.91 o 
  -6   0   6      867.44      768.43     40.24 o 
  -5   0   6       20.37        6.26     14.35 o 
  -4   0   6     1494.29     1263.51     48.19 o 
  -3   0   6     3608.61     3501.14    101.00 o 
  -2   0   6     2654.57     2653.61     83.66 o 
  -1   0   6     6010.70     6303.31    166.79 o 
   0   0   6      152.49      164.38     18.14 o 
   1   0   6     2077.38     2096.46     93.01 o 
   2   0   6       24.95       29.43     19.54 o 
   3   0   6     1427.82     1391.83     76.99 o 
   4   0   6      275.45      317.26     47.04 o 
   5   0   6      797.57      836.75     68.70 o 
   6   0   6      100.23       68.91     41.68 o 
   7   0   6       57.24        6.93     42.24 o 
   8   0   6      213.18      145.86     59.22 o 
  -9   1   6      270.92      293.44     57.21 o 
  -8   1   6      219.68      278.54     56.77 o 
  -7   1   6      612.25      671.27     65.58 o 
  -6   1   6      889.82      757.80     67.42 o 
  -5   1   6        1.91      -21.94     23.94 o 
  -4   1   6     2094.52     2089.28     67.04 o 
  -3   1   6      130.11      106.46     28.03 o 
  -2   1   6     3113.57     3007.96     86.43 o 
  -1   1   6      174.17      171.13     28.79 o 
   0   1   6      791.37      819.25     35.37 o 
   1   1   6     1909.83     1911.16     85.68 o 
   2   1   6       83.89       60.30     26.51 o 
   3   1   6     1084.42     1042.50     66.42 o 
   4   1   6      289.64      381.04     50.49 o 
   5   1   6      180.38      243.55     50.97 o 
   6   1   6       23.01      -22.50     36.27 o 
   7   1   6      307.66      358.78     65.42 o 
   8   1   6        0.28      -58.70     47.85 o 
  -9   2   6       89.86       57.81     41.20 o 
  -8   2   6     1647.23     1619.13    106.22 o 
  -7   2   6        7.53       17.66     36.99 o 
  -6   2   6     3052.55     2956.59    147.70 o 
  -5   2   6      229.24      199.59     41.56 o 
  -4   2   6     5486.01     5332.87    223.57 o 
  -3   2   6     2021.68     1863.92     99.13 o 
  -2   2   6     5721.74     5818.21    154.25 o 
  -1   2   6     3864.23     3849.97    107.50 o 
   0   2   6     5310.78     5305.73    145.57 o 
   1   2   6     7722.44     8095.12    295.80 o 
   2   2   6      287.98      287.43     42.16 o 
   3   2   6     3472.89     3227.49    143.70 o 
   4   2   6       37.72       10.97     34.23 o 
   5   2   6     1086.89     1268.96     91.09 o 
   6   2   6       73.40       53.41     43.84 o 
   7   2   6      496.78      666.83     84.08 o 
  -9   3   6      196.87      186.42     53.85 o 
  -8   3   6      258.11      316.58     62.66 o 
  -7   3   6      212.77      251.32     52.49 o 
  -6   3   6       21.65      -16.94     36.03 o 
  -5   3   6      222.92      161.75     44.04 o 
  -4   3   6      284.63      308.33     47.04 o 
  -3   3   6     1272.12     1315.16     82.44 o 
  -2   3   6       51.81       48.65     26.10 o 
  -1   3   6      320.62      274.99     20.99 o 
   0   3   6       31.46       32.80     15.54 o 
   1   3   6     2284.01     2241.64    101.66 o 
   2   3   6      331.55      317.78     40.88 o 
   3   3   6      580.49      609.90     60.26 o 
   4   3   6      146.06      161.87     43.08 o 
   5   3   6       61.22      125.96     47.16 o 
   6   3   6       68.21       67.82     44.84 o 
   7   3   6       41.67       48.41     48.81 o 
  -9   4   6      376.24      399.90     67.14 o 
  -8   4   6      514.44      528.90     71.03 o 
  -7   4   6      194.66      230.18     54.49 o 
  -6   4   6     1665.30     1609.36    102.98 o 
  -5   4   6       19.18       29.03     38.96 o 
  -4   4   6     1750.27     1855.99    108.30 o 
  -3   4   6      113.90       73.15     40.20 o 
  -2   4   6     3494.61     3340.39    154.67 o 
  -1   4   6     2449.23     2371.56    119.19 o 
   0   4   6      916.70      868.14     40.62 o 
   1   4   6     2047.24     1901.76     68.89 o 
   2   4   6      151.95      166.56     37.80 o 
   3   4   6     1465.15     1369.57     86.32 o 
   4   4   6       62.58       11.53     34.27 o 
   5   4   6      481.97      517.13     68.02 o 
   6   4   6       11.88      -62.88     41.92 o 
  -9   5   6       38.68        7.73     43.04 o 
  -8   5   6      952.58      993.70     91.85 o 
  -7   5   6       32.55       55.99     28.57 o 
  -6   5   6     1812.62     1840.60     77.38 o 
  -5   5   6      254.00      257.80     51.21 o 
  -4   5   6      625.55      762.48     72.39 o 
  -3   5   6      342.93      338.76     53.17 o 
  -2   5   6     1146.80     1152.01     83.68 o 
  -1   5   6     2395.37     2332.80    120.03 o 
   0   5   6      820.42      789.47     68.86 o 
   1   5   6     2111.12     1759.62     99.05 o 
   2   5   6       12.46        2.88     28.47 o 
   3   5   6     1798.66     1747.53     99.57 o 
   4   5   6       33.83       21.38     34.51 o 
   5   5   6      682.82      680.32     75.63 o 
  -8   6   6        9.48       55.13     56.05 o 
  -7   6   6      566.34      546.22     87.18 o 
  -6   6   6       48.20       16.97     28.28 o 
  -5   6   6      493.95      530.06     71.51 o 
  -4   6   6       94.95       96.77     46.24 o 
  -3   6   6        1.34      -52.61     35.07 o 
  -2   6   6       15.75      -47.77     33.63 o 
  -1   6   6       20.79      -34.91     29.99 o 
   0   6   6        0.45        9.77     30.31 o 
   1   6   6        4.05      -17.90     29.35 o 
   2   6   6      149.23       68.70     39.76 o 
   4   6   6       19.35        2.32     37.07 o 
  -8   7   6      689.81      705.43     85.16 o 
  -7   7   6       82.69       69.58     35.53 o 
  -6   7   6      732.59      947.84     68.44 o 
  -5   7   6       30.30       -6.60     29.49 o 
  -4   7   6     1522.96     1703.69    109.62 o 
  -3   7   6      174.01       87.84     49.69 o 
  -2   7   6      878.35      885.44     77.87 o 
  -1   7   6      333.35      278.62     53.45 o 
   0   7   6      273.05      229.62     47.81 o 
   1   7   6      880.75      670.15     67.78 o 
   2   7   6      125.33      125.44     40.76 o 
  -6   8   6      201.65      195.26     55.65 o 
  -5   8   6      324.22      271.86     57.41 o 
  -4   8   6      357.56      482.04     48.82 o 
  -4   9   6      201.49      199.91     54.85 o 
  -3   9   6       43.83       50.05     43.36 o 
  -2   9   6      150.94      176.29     54.33 o 
  -1   9   6       13.63       69.23     44.08 o 
  -1 -11   7        1.79       -0.36     48.77 o 
   0 -11   7       54.10      -18.73     35.92 o 
   1 -11   7       50.02       -3.94     32.14 o 
   2 -11   7       95.78       60.82     34.67 o 
   3 -11   7      127.91       -0.88     48.37 o 
  -3 -10   7      228.82      186.58     61.74 o 
  -2 -10   7       44.75       17.14     44.80 o 
  -1 -10   7      163.26      145.24     36.99 o 
   0 -10   7        0.01      -41.25     27.50 o 
   1 -10   7      611.67      594.65     53.52 o 
   2 -10   7       20.39       18.03     31.00 o 
   3 -10   7      364.37      298.49     43.69 o 
   4 -10   7       72.17       53.14     31.94 o 
   5 -10   7       86.51       59.13     33.16 o 
  -4  -9   7        6.91       17.66     43.28 o 
  -3  -9   7      347.35      455.83     74.83 o 
  -2  -9   7       18.50      -29.43     41.20 o 
  -1  -9   7       28.97       49.67     30.72 o 
   0  -9   7      167.94      214.12     37.49 o 
   1  -9   7      126.15      143.94     55.95 o 
   2  -9   7      596.95      672.94     76.09 o 
   3  -9   7        2.58       -6.61     27.75 o 
   4  -9   7      217.45      270.71     39.12 o 
   5  -9   7       15.08       22.15     29.00 o 
   6  -9   7      105.10       90.71     35.79 o 
  -5  -8   7       41.02       26.10     44.72 o 
  -4  -8   7      466.11      511.20     72.15 o 
  -3  -8   7      106.71       40.36     44.64 o 
  -2  -8   7      217.71      214.52     40.06 o 
  -1  -8   7      684.99      667.90     46.17 o 
   0  -8   7       87.37       89.79     27.66 o 
   1  -8   7      291.37      283.28     36.61 o 
   2  -8   7       68.56       47.23     25.80 o 
   3  -8   7      913.15      878.95     51.00 o 
   4  -8   7        0.50      -24.87     22.81 o 
   5  -8   7      478.38      498.86     45.95 o 
   6  -8   7       35.79       -3.20     43.48 o 
   7  -8   7      137.57       71.39     48.61 o 
  -6  -7   7      275.59      328.83     65.86 o 
  -5  -7   7      686.88      848.00     88.44 o 
  -4  -7   7      400.23      329.75     59.58 o 
  -3  -7   7      835.70      936.08     80.76 o 
  -2  -7   7       47.65       79.35     40.96 o 
  -1  -7   7     1196.83     1296.93     88.08 o 
   0  -7   7       60.20       83.42     48.25 o 
   1  -7   7      848.21      765.49     44.40 o 
   2  -7   7      187.83      258.97     33.87 o 
   3  -7   7      781.20      716.81     45.69 o 
   4  -7   7      345.29      338.59     36.44 o 
   5  -7   7      411.25      387.69     60.50 o 
   6  -7   7      545.93      461.76     65.06 o 
   7  -7   7        0.14      -15.37     45.96 o 
  -7  -6   7       88.54       42.24     46.84 o 
  -6  -6   7      104.93       75.43     46.36 o 
  -5  -6   7      115.17      152.02     45.20 o 
  -4  -6   7       21.76       50.21     40.40 o 
  -3  -6   7      156.51      294.60     51.77 o 
  -2  -6   7       67.61       67.70     36.71 o 
  -1  -6   7       72.21       94.53     40.36 o 
   0  -6   7      101.39      122.40     36.59 o 
   1  -6   7       34.10       27.91     31.91 o 
   2  -6   7      931.02      871.78     67.14 o 
   3  -6   7      196.61      272.38     48.25 o 
   4  -6   7      117.77       68.14     38.72 o 
   5  -6   7      196.23      250.88     50.13 o 
   6  -6   7      220.01      319.74     58.09 o 
   7  -6   7      368.75      294.40     57.33 o 
   8  -6   7        3.52       17.90     42.80 o 
  -8  -5   7      477.00      510.68     71.07 o 
  -7  -5   7       68.25       66.34     41.48 o 
  -6  -5   7      990.26     1121.58     77.19 o 
  -5  -5   7      473.28      571.95     41.49 o 
  -4  -5   7     1537.48     1441.99     60.20 o 
  -3  -5   7     2286.67     2270.28     78.86 o 
  -2  -5   7      877.60      845.38     41.47 o 
  -1  -5   7     1592.31     1447.45     53.92 o 
   0  -5   7        2.02      -19.40     12.93 o 
   1  -5   7     2584.84     2543.19     78.87 o 
   2  -5   7        2.38      -16.46     27.91 o 
   3  -5   7     2194.51     2060.58    107.34 o 
   4  -5   7       96.17       68.22     38.60 o 
   5  -5   7      371.90      353.73     54.01 o 
   6  -5   7      104.72       95.53     46.96 o 
   7  -5   7      248.15      248.59     56.25 o 
   8  -5   7      185.69      123.04     57.13 o 
  -8  -4   7      370.74      346.17     42.84 o 
  -7  -4   7      394.57      435.26     41.76 o 
  -6  -4   7      535.66      587.59     78.39 o 
  -5  -4   7     1282.16     1467.50     62.69 o 
  -4  -4   7      815.06      807.39     43.91 o 
  -3  -4   7     5059.32     5223.56    150.07 o 
  -2  -4   7        2.70       -6.48     15.00 o 
  -1  -4   7     1965.31     1805.24     62.24 o 
   0  -4   7      115.40      120.45     18.41 o 
   1  -4   7     1071.76     1066.70     43.79 o 
   2  -4   7      304.05      301.88     44.96 o 
   3  -4   7      629.49      647.29     59.42 o 
   4  -4   7      786.31      749.47     63.62 o 
   5  -4   7      157.18      237.70     46.36 o 
   6  -4   7      580.68      588.64     67.10 o 
   7  -4   7        1.14      -18.58     35.55 o 
   8  -4   7      265.27      215.60     58.38 o 
  -9  -3   7       11.92       24.46     29.84 o 
  -8  -3   7      156.80      146.88     33.03 o 
  -7  -3   7        1.05        4.63     22.04 o 
  -6  -3   7      532.87      561.67     66.70 o 
  -5  -3   7       17.95        2.78     18.63 o 
  -4  -3   7      880.18      844.20     44.33 o 
  -3  -3   7       11.92        8.25     16.83 o 
  -2  -3   7     1252.22     1224.38     49.37 o 
  -1  -3   7      529.67      493.67     30.79 o 
   0  -3   7      754.89      669.02     33.07 o 
   1  -3   7      394.62      403.93     28.41 o 
   2  -3   7      312.45      406.82     46.44 o 
   3  -3   7      157.23      171.24     37.07 o 
   4  -3   7       40.15       26.67     28.99 o 
   5  -3   7      692.70      757.23     65.22 o 
   6  -3   7       72.41       16.70     34.63 o 
   7  -3   7      439.82      426.16     65.02 o 
   8  -3   7        4.70       -4.28     39.96 o 
  -9  -2   7       21.72      -10.37     39.88 o 
  -8  -2   7     1042.09     1075.75     58.15 o 
  -7  -2   7      657.88      620.93     42.86 o 
  -6  -2   7     1458.25     1443.85     69.63 o 
  -5  -2   7     2262.35     2275.30     79.34 o 
  -4  -2   7     2171.07     2234.09     91.13 o 
  -3  -2   7     6663.76     6497.97    178.61 o 
  -2  -2   7      607.61      519.26     32.52 o 
  -1  -2   7     8326.81     8258.71    217.76 o 
   0  -2   7       68.40       58.19     16.45 o 
   1  -2   7     8679.20     8925.66    344.77 o 
   2  -2   7      257.23      257.68     40.12 o 
   3  -2   7     1478.49     1641.03     92.57 o 
   4  -2   7      518.72      573.42     59.22 o 
   5  -2   7      650.69      693.65     68.50 o 
   6  -2   7      644.15      712.27     72.51 o 
   7  -2   7      181.88      261.93     57.17 o 
   8  -2   7      289.29      283.59     63.66 o 
  -9  -1   7      108.65      104.18     50.01 o 
  -8  -1   7      265.18      277.30     57.01 o 
  -7  -1   7      294.31      264.95     31.09 o 
  -6  -1   7       72.55       54.18     25.76 o 
  -5  -1   7      590.64      498.66     33.99 o 
  -4  -1   7      328.22      266.94     39.82 o 
  -3  -1   7     2436.31     2146.41     71.33 o 
  -2  -1   7      178.59      197.58     34.45 o 
  -1  -1   7     1511.31     1337.03     49.04 o 
   0  -1   7      565.44      556.47     40.64 o 
   1  -1   7     1826.24     1903.12     90.09 o 
   2  -1   7     1013.56      983.89     67.14 o 
   3  -1   7        8.08        1.32     24.18 o 
   4  -1   7      671.41      771.13     64.18 o 
   5  -1   7        9.27       -8.29     32.55 o 
   6  -1   7      513.71      541.27     66.82 o 
   7  -1   7       72.36       54.41     48.85 o 
   8  -1   7      239.76      201.11     60.86 o 
  -9   0   7       44.05       55.57     45.68 o 
  -8   0   7      502.11      523.61     68.46 o 
  -7   0   7       34.44        2.28     32.03 o 
  -6   0   7      601.69      711.91     68.95 o 
  -5   0   7      581.83      558.54     64.26 o 
  -4   0   7      788.13      741.22     58.76 o 
  -3   0   7      947.62      878.69     54.39 o 
  -2   0   7     2180.12     2089.82     67.42 o 
  -1   0   7     2583.31     2409.31    116.09 o 
   0   0   7      828.17      783.21     36.67 o 
   1   0   7     1798.06     1884.10     89.80 o 
   2   0   7       13.15       -6.37     20.66 o 
   3   0   7      934.51      953.74     64.82 o 
   4   0   7       78.74       33.63     31.91 o 
   5   0   7      129.45       90.93     40.40 o 
   6   0   7      167.06      147.70     50.77 o 
   7   0   7      185.91      227.73     57.53 o 
  -9   1   7       86.65       87.28     46.24 o 
  -8   1   7     1785.97     1808.95    116.47 o 
  -7   1   7      719.60      746.90     77.31 o 
  -6   1   7     1972.11     1898.91    113.47 o 
  -5   1   7     1850.40     1790.29    103.14 o 
  -4   1   7      859.51      907.74     69.59 o 
  -3   1   7     6004.61     5534.80    150.93 o 
  -2   1   7      430.32      402.37     25.40 o 
  -1   1   7     7414.49     7255.36    192.35 o 
   0   1   7       33.76       19.68     24.94 o 
   1   1   7     5406.18     5931.60    224.77 o 
   2   1   7     1244.09     1450.33     78.19 o 
   3   1   7     1786.44     1789.85     95.69 o 
   4   1   7      344.22      430.21     54.65 o 
   5   1   7      182.55      170.28     48.57 o 
   6   1   7      755.62      877.51     85.92 o 
   7   1   7       20.74       11.53     46.00 o 
  -9   2   7      275.46      391.89     66.18 o 
  -8   2   7        1.23       42.64     45.20 o 
  -7   2   7      500.83      469.92     63.94 o 
  -6   2   7        8.95      -40.36     33.99 o 
  -5   2   7      420.07      425.00     57.05 o 
  -4   2   7      174.87      163.43     40.52 o 
  -3   2   7      370.27      410.95     49.37 o 
  -2   2   7      379.87      332.15     45.32 o 
  -1   2   7      410.94      343.35     24.91 o 
   0   2   7      398.29      387.84     28.16 o 
   1   2   7     1208.60     1218.55     67.04 o 
   2   2   7     1100.44     1100.28     69.47 o 
   3   2   7      136.52       87.80     34.71 o 
   4   2   7       47.58       -0.88     37.64 o 
   5   2   7        1.71       22.86     37.84 o 
   6   2   7      185.19      231.94     62.42 o 
   7   2   7        7.01      -21.62     48.25 o 
  -9   3   7       26.54       37.84     47.48 o 
  -8   3   7     1191.05     1135.19     92.77 o 
  -7   3   7      271.23      233.42     57.61 o 
  -6   3   7      882.75      753.47     73.35 o 
  -5   3   7     1165.14      997.82     80.20 o 
  -4   3   7     1299.23     1349.87     91.57 o 
  -3   3   7     1854.19     1833.85    104.62 o 
  -2   3   7      325.31      274.10     47.52 o 
  -1   3   7     4114.52     3953.81    176.77 o 
   0   3   7      105.58       88.07     20.15 o 
   1   3   7     3760.22     3426.60    106.56 o 
   2   3   7       95.30      111.59     33.99 o 
   3   3   7     1054.47     1003.39     73.99 o 
   4   3   7      472.21      477.33     60.50 o 
   5   3   7      289.94      365.83     59.46 o 
   6   3   7      222.28      213.96     58.01 o 
  -9   4   7       80.16       78.95     53.33 o 
  -8   4   7      815.64      870.22     90.13 o 
  -7   4   7      723.34      782.22     85.28 o 
  -6   4   7      321.53      379.00     60.06 o 
  -5   4   7     1550.03     1690.03    108.82 o 
  -4   4   7      191.82      193.46     47.60 o 
  -3   4   7     2017.75     1856.11    108.62 o 
  -2   4   7        2.56      -49.79     33.19 o 
  -1   4   7     2511.01     2211.49    120.75 o 
   0   4   7      588.64      557.61     60.38 o 
   1   4   7     1988.26     1890.14    106.42 o 
   2   4   7      687.94      704.02     58.62 o 
   3   4   7      880.18      969.68     73.75 o 
   4   4   7      673.09      645.85     71.31 o 
   5   4   7      220.76      255.48     56.05 o 
  -8   5   7       38.68       31.67     47.73 o 
  -7   5   7      243.72      190.69     36.80 o 
  -6   5   7      166.36      123.96     52.33 o 
  -5   5   7      122.58      155.11     54.05 o 
  -4   5   7      245.43      224.77     50.25 o 
  -3   5   7       61.08       34.63     37.88 o 
  -2   5   7       99.46       59.02     38.68 o 
  -1   5   7        2.94      -38.24     30.11 o 
   0   5   7      126.43      147.14     41.08 o 
   1   5   7       25.46       23.18     36.99 o 
   2   5   7        9.04        1.72     31.23 o 
   3   5   7       37.12        0.00     29.19 o 
   4   5   7       14.03        6.37     37.12 o 
   5   5   7        0.46      -17.06     37.24 o 
  -8   6   7      707.27      692.57     89.40 o 
  -7   6   7      108.54      130.08     35.36 o 
  -6   6   7      868.94     1033.52     61.31 o 
  -5   6   7      466.02      393.77     64.02 o 
  -4   6   7      626.73      653.70     72.99 o 
  -3   6   7     1506.88     1526.12    100.21 o 
  -2   6   7        4.51      -14.33     33.63 o 
  -1   6   7      830.64      733.77     71.99 o 
   0   6   7        3.44      -43.32     35.03 o 
   1   6   7     1172.50      902.65     75.35 o 
   2   6   7      113.82      118.99     42.00 o 
  -7   7   7      374.30      408.88     47.41 o 
  -6   7   7       29.87       58.30     33.41 o 
  -5   7   7      768.43      904.95    124.88 o 
  -4   7   7       11.34       23.54     43.76 o 
  -3   7   7     1165.92     1341.79    100.33 o 
  -2   7   7       48.89       36.79     40.04 o 
  -1   7   7      379.27      349.17     55.69 o 
   0   7   7       62.60       50.81     42.96 o 
   1   7   7      391.27      353.21     56.17 o 
   2   7   7      131.49      127.08     39.00 o 
  -6   8   7      274.81      299.95     51.91 o 
  -5   8   7        2.01      -21.88     53.77 o 
  -4   8   7      286.96      266.98     50.89 o 
  -3   8   7       11.33      -20.58     41.24 o 
  -2   8   7      144.64       73.51     43.64 o 
  -1   8   7      105.56       52.33     48.85 o 
   0   8   7       46.00       -2.12     42.88 o 
   0 -11   8       32.12       53.23     36.92 o 
   1 -11   8       66.87       35.56     35.08 o 
   2 -11   8      142.19      192.08     42.16 o 
  -3 -10   8        1.29       -6.53     50.25 o 
  -2 -10   8       66.58       62.66     50.01 o 
  -1 -10   8        6.27      -11.43     27.50 o 
   0 -10   8      162.24      200.43     38.54 o 
   1 -10   8       10.86       26.97     30.83 o 
   2 -10   8      236.41      352.14     55.31 o 
   3 -10   8       82.02       53.49     59.94 o 
   4 -10   8       36.31       57.13     54.87 o 
   5 -10   8      105.15      134.70     47.58 o 
  -4  -9   8       87.34      102.86     53.41 o 
  -3  -9   8      448.11      302.57     65.46 o 
  -2  -9   8        4.84      -11.77     44.44 o 
  -1  -9   8      213.80      265.89     46.92 o 
   0  -9   8        0.45        9.06     27.95 o 
   1  -9   8      520.44      501.48     63.48 o 
   2  -9   8        2.98       -1.29     27.07 o 
   3  -9   8      283.20      317.28     50.65 o 
   4  -9   8       35.47       13.20     29.99 o 
   5  -9   8      185.55      138.69     53.77 o 
   6  -9   8       74.33       -1.24     47.24 o 
  -5  -8   8      334.74      448.06     73.31 o 
  -4  -8   8        0.16        8.57     39.72 o 
  -3  -8   8      815.35      917.23     85.92 o 
  -2  -8   8      448.40      546.56     76.07 o 
  -1  -8   8      371.08      335.12     64.30 o 
   0  -8   8      387.29      454.86     87.58 o 
   1  -8   8      125.02       86.70     32.33 o 
   2  -8   8      505.54      523.60     45.36 o 
   3  -8   8        3.70      -14.81     39.16 o 
   4  -8   8      411.38      421.52     67.18 o 
   5  -8   8       13.96       52.05     49.41 o 
   6  -8   8      276.17      198.51     63.02 o 
  -6  -7   8      102.61       33.47     46.64 o 
  -5  -7   8        0.12       44.48     43.52 o 
  -4  -7   8      142.89      151.18     53.65 o 
  -3  -7   8      165.56      125.00     47.28 o 
  -2  -7   8      245.29      226.73     53.17 o 
  -1  -7   8      306.59      279.14     54.45 o 
   0  -7   8      261.42      314.14     55.01 o 
   1  -7   8      174.27      164.24     48.73 o 
   2  -7   8       72.46       69.35     39.72 o 
   3  -7   8      245.08      233.22     50.21 o 
   4  -7   8      128.87      160.31     49.17 o 
   5  -7   8      556.64      586.27     71.79 o 
   6  -7   8       22.91        1.72     39.08 o 
   7  -7   8      156.76      206.39     54.77 o 
  -7  -6   8      339.65      453.87     73.43 o 
  -6  -6   8      113.30       87.68     51.49 o 
  -5  -6   8      893.53     1022.08     83.68 o 
  -4  -6   8       29.04       63.26     41.88 o 
  -3  -6   8     1596.32     1605.80    102.18 o 
  -2  -6   8       82.59       49.77     36.79 o 
  -1  -6   8      826.80      798.39     68.91 o 
   0  -6   8      197.40      217.25     48.49 o 
   2  -6   8      630.77      693.49     70.63 o 
   3  -6   8       62.69       29.91     33.35 o 
   4  -6   8      380.29      368.31     60.66 o 
   5  -6   8      169.52      194.94     49.41 o 
   6  -6   8      398.09      404.26     63.66 o 
   7  -6   8        2.36        9.65     47.81 o 
  -7  -5   8      263.79      401.38     64.26 o 
  -6  -5   8       17.96      -29.51     33.95 o 
  -5  -5   8      812.48      876.19     73.67 o 
  -4  -5   8      216.91      233.82     48.85 o 
  -3  -5   8     1570.43     1605.60     98.13 o 
  -2  -5   8      611.73      689.45     69.67 o 
  -1  -5   8      848.17      701.22     61.74 o 
   0  -5   8      888.35      872.02     65.82 o 
   1  -5   8      137.57       81.00     34.11 o 
   2  -5   8     1594.06     1643.51     94.25 o 
   3  -5   8      145.73      139.89     39.72 o 
   4  -5   8      611.97      637.76     66.34 o 
   5  -5   8       97.34      148.14     43.44 o 
   6  -5   8      139.93      145.38     49.65 o 
   7  -5   8      190.90      135.01     52.05 o 
  -8  -4   8      141.86      176.89     36.19 o 
  -7  -4   8      132.54      207.02     35.47 o 
  -6  -4   8       46.81       66.59     24.99 o 
  -5  -4   8       79.24       56.55     23.59 o 
  -4  -4   8      805.55      818.94     47.04 o 
  -3  -4   8      945.41      927.91     48.45 o 
  -2  -4   8      515.73      493.18     35.28 o 
  -1  -4   8     1242.79     1123.58     47.75 o 
   0  -4   8      119.65      118.02     20.40 o 
   1  -4   8      443.84      433.09     53.19 o 
   2  -4   8       40.84        4.32     29.43 o 
   3  -4   8      256.15      261.17     45.28 o 
   4  -4   8       65.31       28.95     34.31 o 
   5  -4   8      255.13      219.29     49.09 o 
   6  -4   8       18.85       22.90     39.08 o 
   7  -4   8       85.77       95.21     44.44 o 
  -8  -3   8      276.92      330.82     50.21 o 
  -7  -3   8     1455.68     1482.42     67.05 o 
  -6  -3   8       12.24       28.98     22.18 o 
  -5  -3   8     2164.20     2121.32     78.32 o 
  -4  -3   8       12.36       -0.70     27.23 o 
  -3  -3   8     4565.33     4687.40    194.82 o 
  -2  -3   8      658.95      626.10     37.72 o 
  -1  -3   8     4395.34     4156.93    121.19 o 
   0  -3   8     1761.01     1694.30     61.22 o 
   1  -3   8     1944.97     1954.10     67.94 o 
   2  -3   8     2210.55     2311.14    111.79 o 
   3  -3   8       22.76        9.61     30.71 o 
   4  -3   8      969.96     1099.72     78.55 o 
   5  -3   8       41.28       40.92     36.95 o 
   6  -3   8     1063.16     1100.04     84.80 o 
   7  -3   8        3.06      -23.82     35.19 o 
  -9  -2   8      164.40       99.29     49.69 o 
  -8  -2   8        2.70       13.01     41.44 o 
  -7  -2   8      299.45      383.47     80.52 o 
  -6  -2   8       71.23       59.26     23.10 o 
  -5  -2   8      535.32      487.47     38.08 o 
  -4  -2   8      406.11      428.51     35.41 o 
  -3  -2   8      272.89      264.04     32.83 o 
  -2  -2   8     1306.00     1250.64     51.41 o 
  -1  -2   8      321.72      302.22     44.32 o 
   0  -2   8     3279.34     3333.06    100.51 o 
   1  -2   8       33.93       13.62     32.87 o 
   2  -2   8     2370.82     2399.18    113.51 o 
   3  -2   8      100.68       98.81     35.63 o 
   4  -2   8      502.91      628.27     63.94 o 
   5  -2   8      266.95      217.81     47.93 o 
   6  -2   8      341.44      289.63     58.21 o 
   7  -2   8       93.17       26.02     45.48 o 
  -9  -1   8       55.41       95.69     48.77 o 
  -8  -1   8      375.89      476.97     67.34 o 
  -7  -1   8      701.67      740.38     74.63 o 
  -6  -1   8      144.24      174.72     44.44 o 
  -5  -1   8      690.46      598.94     37.79 o 
  -4  -1   8       60.29       64.16     19.09 o 
  -3  -1   8     1757.96     1684.83     79.21 o 
  -2  -1   8      159.47      135.31     22.08 o 
  -1  -1   8     2104.10     1878.62     64.14 o 
   0  -1   8      157.94      158.20     22.15 o 
   1  -1   8     1598.20     1716.97     63.75 o 
   2  -1   8     1209.84     1237.57     74.47 o 
   3  -1   8      311.04      364.62     49.25 o 
   4  -1   8      546.01      598.77     62.98 o 
   5  -1   8      184.34      188.82     48.49 o 
   6  -1   8      202.51      257.64     54.37 o 
   7  -1   8        0.43        0.76     43.24 o 
  -9   0   8      633.67      766.16     85.04 o 
  -8   0   8      268.88      258.40     55.25 o 
  -7   0   8     2022.28     2067.31    123.32 o 
  -6   0   8       32.32        4.24     34.47 o 
  -5   0   8     2448.15     2309.02    123.56 o 
  -4   0   8       94.26       63.82     33.19 o 
  -3   0   8     3298.38     3110.51     95.49 o 
  -2   0   8      741.40      701.50     36.06 o 
  -1   0   8     3889.60     3648.94    107.00 o 
   0   0   8     2651.63     2747.01     87.09 o 
   1   0   8     1378.68     1420.11     88.08 o 
   2   0   8     3776.60     4149.04    172.16 o 
   3   0   8       20.24       12.29     29.55 o 
   4   0   8     1607.91     1748.37    100.33 o 
   5   0   8        0.39      -11.61     33.79 o 
   6   0   8      519.82      492.46     69.03 o 
   7   0   8       92.52       72.55     50.57 o 
  -9   1   8      117.66      136.25     51.85 o 
  -8   1   8      206.39      183.57     53.25 o 
  -7   1   8      350.71      372.83     61.26 o 
  -6   1   8       81.02       70.71     42.08 o 
  -5   1   8      277.58      174.44     47.89 o 
  -4   1   8      520.11      442.98     56.09 o 
  -3   1   8        6.94      -10.13     26.18 o 
  -2   1   8      345.54      341.48     48.53 o 
  -1   1   8      245.48      242.89     24.31 o 
   0   1   8      898.26      834.51     92.19 o 
   1   1   8       58.94       41.60     19.72 o 
   2   1   8      531.53      578.59     53.73 o 
   3   1   8       35.09       27.87     32.51 o 
   4   1   8      179.55      179.57     43.08 o 
   5   1   8       17.20      -10.17     36.95 o 
   6   1   8       15.98       37.36     43.80 o 
  -9   2   8      304.30      286.39     61.54 o 
  -7   2   8     1244.15     1127.14     90.65 o 
  -6   2   8      283.11      352.21     57.93 o 
  -5   2   8     2042.06     2364.83    131.20 o 
  -4   2   8       42.76       34.03     33.79 o 
  -3   2   8     2680.88     2544.92    131.32 o 
  -2   2   8     1061.74      957.98     73.91 o 
  -1   2   8     1541.81     1541.53     93.29 o 
   0   2   8      718.32      673.82     38.31 o 
   1   2   8     1616.41     1566.62     81.24 o 
   2   2   8     1250.48     1351.36     80.04 o 
   3   2   8      340.05      325.15     49.37 o 
   4   2   8      941.78     1013.92     79.68 o 
   5   2   8       67.58       99.77     49.01 o 
   6   2   8      312.82      302.81     64.78 o 
  -9   3   8      580.71      675.40     86.44 o 
  -8   3   8       46.23       36.39     45.84 o 
  -7   3   8     1299.87     1181.40     94.05 o 
  -6   3   8      121.49      139.49     47.00 o 
  -5   3   8     2754.73     2818.82    147.58 o 
  -4   3   8      131.05      168.96     44.48 o 
  -3   3   8     1624.92     1489.13     99.73 o 
  -2   3   8      984.34      852.88     77.39 o 
  -1   3   8      981.03      811.29     71.19 o 
   0   3   8     2329.96     2185.98    119.67 o 
   1   3   8      935.13      857.25     50.49 o 
   2   3   8     1757.77     1786.09     95.93 o 
   3   3   8       73.13       77.55     39.20 o 
   4   3   8     1313.21     1262.03     88.72 o 
   5   3   8       25.49       38.76     43.36 o 
  -8   4   8      198.46      238.51     61.34 o 
  -7   4   8        8.09      -38.08     44.00 o 
  -6   4   8      533.62      603.65     75.63 o 
  -5   4   8        1.81      -28.95     38.36 o 
  -4   4   8      124.47      113.75     45.08 o 
  -3   4   8       62.80       69.51     41.04 o 
  -2   4   8        1.39      -21.30     37.07 o 
  -1   4   8       42.98        5.41     38.56 o 
   0   4   8        4.30       24.74     35.15 o 
   1   4   8      316.37      255.84     46.08 o 
   2   4   8       45.34       -4.40     27.51 o 
   3   4   8       75.48       70.59     38.40 o 
   4   4   8        1.97      -21.66     37.32 o 
   5   4   8       82.82       27.35     45.72 o 
  -8   5   8      134.39       28.91     53.89 o 
  -7   5   8     1053.35     1114.69     77.13 o 
  -6   5   8      352.24      360.82     68.95 o 
  -5   5   8     1664.93     1647.27    109.70 o 
  -4   5   8       53.33       46.16     42.48 o 
  -3   5   8     2060.89     2120.00    123.88 o 
  -2   5   8      454.56      478.01     64.90 o 
  -1   5   8      864.98      771.93     70.99 o 
   0   5   8      537.88      550.96     64.94 o 
   1   5   8      345.83      392.17     56.45 o 
   2   5   8     1242.92      921.27     72.95 o 
  -7   6   8      472.87      533.53     61.18 o 
  -6   6   8        8.32      -50.33     44.76 o 
  -5   6   8      761.93      672.07     78.83 o 
  -4   6   8      398.73      448.06     68.46 o 
  -3   6   8      449.06      496.23     73.19 o 
  -2   6   8      379.99      320.50     59.22 o 
  -1   6   8      213.52      164.80     55.17 o 
   0   6   8      318.42      314.46     55.41 o 
   1   6   8      110.70       66.30     42.36 o 
   2   6   8      294.85      265.05     46.96 o 
   3   6   8        0.67       41.36     36.59 o 
  -6   7   8      116.56       77.97     91.75 o 
  -5   7   8      157.51      166.00     61.74 o 
  -4   7   8      171.18      177.01     61.74 o 
  -3   7   8      224.58       98.85     56.57 o 
  -2   7   8        0.63       17.66     42.08 o 
  -1   7   8      186.79      112.99     53.37 o 
   0   7   8       34.57       32.67     44.60 o 
   1   7   8       62.71       53.57     44.32 o 
  -4   8   8       13.69      -63.72     42.48 o 
  -3   8   8      581.59      526.58     78.63 o 
  -2   8   8      140.79       96.01     48.77 o 
  -1   8   8      435.34      413.95     63.14 o 
  -2 -10   9       15.68      -17.46     46.88 o 
  -1 -10   9       43.30       41.72     47.89 o 
   0 -10   9       45.52       69.47     50.89 o 
   1 -10   9       96.39        3.00     48.61 o 
   2 -10   9      132.95      133.13     58.34 o 
   3 -10   9        7.04        4.12     45.04 o 
   4 -10   9       92.15       78.31     54.65 o 
  -4  -9   9      282.61      376.56     76.67 o 
  -3  -9   9       45.47       49.93     50.01 o 
  -2  -9   9      227.47      270.34     63.50 o 
  -1  -9   9        3.56       31.59     41.88 o 
   0  -9   9      318.04      322.50     64.82 o 
   1  -9   9        2.77        3.92     44.12 o 
   2  -9   9      331.74      362.54     70.55 o 
   3  -9   9       55.60       73.51     53.05 o 
   4  -9   9      240.70      159.59     54.17 o 
   5  -9   9      128.62       93.29     55.37 o 
  -5  -8   9       14.72      -30.39     42.76 o 
  -4  -8   9      140.43      124.48     55.29 o 
  -3  -8   9      128.54       65.50     46.76 o 
  -2  -8   9       98.63       62.42     47.93 o 
  -1  -8   9      385.15      426.40     70.95 o 
   0  -8   9        0.39       10.65     40.80 o 
   1  -8   9      185.80      274.10     56.09 o 
   2  -8   9       49.40      -43.48     36.43 o 
   3  -8   9      141.55      252.16     53.25 o 
   4  -8   9        1.71       -6.65     41.32 o 
   5  -8   9      195.19      228.54     62.86 o 
   6  -8   9       75.60       90.73     53.93 o 
  -6  -7   9        8.69       64.78     49.57 o 
  -5  -7   9      518.35      522.25     76.99 o 
  -4  -7   9      220.83      335.80     63.26 o 
  -3  -7   9      292.25      248.23     57.89 o 
  -2  -7   9      546.59      671.43     78.35 o 
  -1  -7   9      595.73      564.37     70.83 o 
   0  -7   9      914.92      877.23     76.71 o 
   1  -7   9        0.19      -27.59     32.75 o 
   2  -7   9      655.60      754.39     74.95 o 
   3  -7   9       29.93      -38.44     35.51 o 
   4  -7   9      435.73      356.86     62.74 o 
   5  -7   9       10.36      -14.17     38.72 o 
   6  -7   9      273.91      270.34     60.78 o 
  -7  -6   9      144.01      112.79     52.17 o 
  -6  -6   9      122.31       62.42     45.48 o 
  -5  -6   9      345.23      287.83     57.77 o 
  -4  -6   9      960.56     1136.47     89.64 o 
  -3  -6   9       26.81       -9.89     36.39 o 
  -2  -6   9      463.68      499.79     67.50 o 
  -1  -6   9        0.60      -28.55     31.87 o 
   0  -6   9      842.94      810.81     70.71 o 
   1  -6   9      234.28      290.95     50.61 o 
   2  -6   9      255.94      235.42     48.69 o 
   3  -6   9      115.44      133.45     47.73 o 
   4  -6   9      178.55      159.91     48.89 o 
   5  -6   9      285.00      261.37     54.41 o 
   6  -6   9       15.25      -10.17     39.48 o 
  -7  -5   9      159.79      274.34     60.38 o 
  -6  -5   9        4.83      -51.05     34.03 o 
  -5  -5   9       69.33       31.31     36.91 o 
  -4  -5   9       65.26       72.15     40.80 o 
  -3  -5   9      833.15      849.04     75.75 o 
  -2  -5   9        7.87        3.36     34.43 o 
  -1  -5   9      253.38      236.18     48.21 o 
   0  -5   9       38.71      -10.33     30.67 o 
   1  -5   9      534.56      519.01     59.78 o 
   2  -5   9      437.73      464.72     57.57 o 
   3  -5   9       60.81       27.55     35.79 o 
   4  -5   9      172.83      103.18     43.92 o 
   5  -5   9        1.39      -51.23     34.15 o 
   6  -5   9      233.36      338.60     59.50 o 
   7  -5   9        1.54      -33.27     45.24 o 
  -8  -4   9       18.44      -12.26     27.67 o 
  -7  -4   9      865.40      950.95     56.15 o 
  -6  -4   9      226.73      276.95     72.27 o 
  -5  -4   9      622.29      663.97     67.98 o 
  -4  -4   9     1111.76     1174.49     57.13 o 
  -3  -4   9     1356.97     1298.85     58.64 o 
  -2  -4   9     2508.13     2533.46     86.30 o 
  -1  -4   9      747.70      583.80     57.29 o 
   0  -4   9     3142.97     3199.84    100.31 o 
   1  -4   9        3.06      -24.17     16.71 o 
   2  -4   9     1770.25     1823.90     69.28 o 
   3  -4   9        2.55      -24.58     30.31 o 
   4  -4   9      788.39      757.96     68.99 o 
   5  -4   9      131.99      106.62     46.28 o 
   6  -4   9      105.26      135.37     47.36 o 
   7  -4   9      106.48       22.86     50.69 o 
  -8  -3   9      149.64      183.09     51.37 o 
  -7  -3   9      194.58      179.00     46.96 o 
  -6  -3   9      201.85      202.30     35.55 o 
  -5  -3   9       54.12       14.07     23.57 o 
  -4  -3   9      720.38      730.44     45.49 o 
  -3  -3   9       12.79       -4.96     20.12 o 
  -2  -3   9     1202.93     1182.89     80.32 o 
  -1  -3   9      255.35      252.40     33.65 o 
   0  -3   9     1681.93     1700.28     72.93 o 
   1  -3   9      652.11      641.08     60.04 o 
   2  -3   9       76.09      100.29     34.19 o 
   3  -3   9       46.97       35.59     34.47 o 
   4  -3   9       75.34       47.97     37.80 o 
   5  -3   9      387.52      432.21     61.70 o 
   6  -3   9        1.17      -26.63     35.75 o 
   7  -3   9      103.96       16.98     46.08 o 
  -8  -2   9       31.31       49.09     43.72 o 
  -7  -2   9      507.95      471.65     64.86 o 
  -6  -2   9       53.03       50.49     23.37 o 
  -5  -2   9     1135.46     1005.00     52.77 o 
  -4  -2   9      615.19      639.71     40.78 o 
  -3  -2   9      381.38      382.36     47.40 o 
  -2  -2   9      915.92      896.84     45.33 o 
  -1  -2   9     1155.06     1139.11     49.53 o 
   0  -2   9      916.42      885.44     43.74 o 
   1  -2   9     1111.10     1000.74     47.16 o 
   2  -2   9     1472.02     1575.89     89.08 o 
   3  -2   9        8.14       48.41     35.23 o 
   4  -2   9      809.05      887.40     74.47 o 
   5  -2   9        3.72       40.28     37.20 o 
   6  -2   9      287.19      341.16     62.10 o 
   7  -2   9       19.09      -32.95     41.76 o 
  -9  -1   9      947.99      822.30     91.05 o 
  -8  -1   9       72.97       65.38     43.48 o 
  -7  -1   9     1100.95     1296.02     97.17 o 
  -6  -1   9      532.04      521.65     62.86 o 
  -5  -1   9     2063.25     2051.70    115.79 o 
  -4  -1   9     2239.49     2148.19     77.28 o 
  -3  -1   9      146.50      121.55     23.85 o 
  -2  -1   9     3467.24     3369.12    147.90 o 
  -1  -1   9      403.52      360.98     31.21 o 
   0  -1   9     3847.93     3948.32    148.80 o 
   1  -1   9       36.24       13.70     36.91 o 
   2  -1   9     2260.06     2614.63    123.88 o 
   3  -1   9      161.27      120.23     39.60 o 
   4  -1   9     1049.40     1038.62     80.64 o 
   5  -1   9      251.03      244.79     53.93 o 
   6  -1   9       35.79      -18.78     43.48 o 
   7  -1   9      253.49      257.04     64.90 o 
  -9   0   9       31.94       21.10     48.57 o 
  -8   0   9      224.49      221.65     57.81 o 
  -7   0   9        2.16      -50.75     33.83 o 
  -6   0   9      159.39      133.37     48.49 o 
  -5   0   9       15.90      -18.78     33.35 o 
  -4   0   9       75.18       30.07     34.39 o 
  -3   0   9      102.18       97.77     35.59 o 
  -2   0   9      292.49      303.86     56.01 o 
  -1   0   9        6.67        4.92     15.78 o 
   0   0   9      222.23      238.40     47.83 o 
   1   0   9      669.06      675.69     40.61 o 
   2   0   9       22.64      -24.30     27.39 o 
   3   0   9      276.15      269.85     47.28 o 
   4   0   9        0.24       -0.96     33.03 o 
   5   0   9       61.08      105.22     45.60 o 
   6   0   9       59.34       42.72     46.16 o 
  -9   1   9      636.60      672.84     83.24 o 
  -8   1   9        6.11      -33.71     40.88 o 
  -7   1   9     1272.76     1305.35     97.57 o 
  -6   1   9       73.24       40.96     39.96 o 
  -5   1   9     1487.42     1501.14    101.18 o 
  -4   1   9     2281.33     2103.79    119.15 o 
  -3   1   9     1361.82     1393.11     92.49 o 
  -2   1   9     1510.28     1574.13     95.93 o 
  -1   1   9      313.05      317.52     28.75 o 
   0   1   9     2124.15     2074.61     86.54 o 
   1   1   9      184.17      203.94     27.81 o 
   2   1   9     1851.55     1965.17    103.22 o 
   3   1   9       25.03       -3.12     28.67 o 
   4   1   9      671.48      841.03     79.19 o 
   5   1   9      133.96      104.26     47.81 o 
   6   1   9      122.09      196.11     60.54 o 
  -8   2   9      187.49      125.64     52.61 o 
  -7   2   9      980.62      880.59     84.24 o 
  -6   2   9      375.22      343.00     60.62 o 
  -5   2   9     1123.32     1160.21     88.72 o 
  -4   2   9     2389.03     2328.28    130.48 o 
  -3   2   9      342.35      274.94     52.85 o 
  -2   2   9     1748.59     1879.17    110.42 o 
  -1   2   9        2.73       22.06     32.99 o 
   0   2   9     1761.40     1800.46    108.06 o 
   1   2   9      121.23      123.66     28.21 o 
   2   2   9      832.07      823.50     64.78 o 
   3   2   9      129.57      143.78     41.12 o 
   4   2   9      588.58      576.34     68.82 o 
   5   2   9      347.79      354.45     63.18 o 
  -8   3   9      137.30      131.52     54.41 o 
  -7   3   9      180.38      202.39     57.37 o 
  -6   3   9       79.63       17.10     46.64 o 
  -5   3   9      467.76      486.30     65.98 o 
  -4   3   9       26.17       -4.96     37.32 o 
  -3   3   9       92.78       53.13     38.92 o 
  -2   3   9       53.45       66.10     38.76 o 
  -1   3   9      196.42      151.94     45.64 o 
   0   3   9       13.16      -24.54     30.79 o 
   1   3   9      116.63       94.13     42.60 o 
   2   3   9       41.75       35.47     34.63 o 
   3   3   9       48.69       80.24     40.56 o 
   4   3   9       31.70      -30.87     34.63 o 
   5   3   9       55.52       77.19     49.73 o 
  -8   4   9       14.95      -11.21     42.88 o 
  -7   4   9      893.08      869.86     92.69 o 
  -6   4   9      240.29      242.55     65.22 o 
  -5   4   9     1936.95     1695.64    112.71 o 
  -4   4   9     1366.34     1252.70     95.97 o 
  -3   4   9      649.70      685.69     75.99 o 
  -2   4   9     1342.10     1175.95     91.69 o 
  -1   4   9      273.23      304.69     58.42 o 
   0   4   9     1728.70     1486.48    100.13 o 
   1   4   9       13.46      -39.76     31.07 o 
   2   4   9     1009.61      931.64     76.39 o 
  -7   5   9      118.30      147.34     59.10 o 
  -6   5   9      249.22      265.61     68.06 o 
  -5   5   9      135.32      187.10     54.41 o 
  -4   5   9     1006.21      938.37     85.72 o 
  -3   5   9        3.73      -24.30     45.32 o 
  -2   5   9      805.63      782.70     86.48 o 
  -1   5   9        6.58      -34.67     35.11 o 
   0   5   9      431.22      471.16     63.90 o 
   1   5   9      169.13      142.09     44.44 o 
   2   5   9      145.94      139.29     42.36 o 
   3   5   9      154.12      159.31     43.28 o 
  -6   6   9        0.75      -64.98     43.32 o 
  -5   6   9      371.19      376.03     68.99 o 
  -4   6   9       41.76       36.95     49.29 o 
  -3   6   9      498.78      504.16     72.39 o 
  -2   6   9      154.02       89.64     54.01 o 
  -1   6   9      115.04      126.00     55.49 o 
   0   6   9      156.76      140.65     48.57 o 
   1   6   9        0.39       39.12     40.08 o 
   2   6   9      104.42      116.47     40.40 o 
  -5   7   9      323.62      318.18     66.90 o 
  -4   7   9      398.69      404.62     72.31 o 
  -3   7   9      205.81      116.43     63.30 o 
  -2   7   9      592.50      508.84     78.43 o 
  -1   7   9       27.46      -69.55     46.36 o 
   0   7   9      592.71      450.55     65.10 o 
  -1 -10  10       38.68      -30.99     49.93 o 
   0 -10  10       49.88      124.72     63.98 o 
   1 -10  10      103.31      132.20     64.38 o 
   2 -10  10       21.61       35.07     56.09 o 
   3 -10  10       58.00       28.59     50.01 o 
  -3  -9  10      137.61      186.22     59.50 o 
  -2  -9  10        4.38       50.61     49.77 o 
  -1  -9  10      157.02      179.77     61.70 o 
   0  -9  10       97.21       34.31     48.93 o 
   1  -9  10       80.36      119.71     57.29 o 
   2  -9  10       29.68       12.25     48.57 o 
   3  -9  10       55.35       97.21     52.49 o 
   4  -9  10      128.13      101.46     53.61 o 
  -4  -8  10      391.02      352.09     69.95 o 
  -3  -8  10       15.86      -38.68     36.39 o 
  -2  -8  10      399.41      339.76     68.22 o 
  -1  -8  10        1.90      -44.76     36.95 o 
   0  -8  10      745.81      683.36     84.08 o 
   1  -8  10      156.25      170.88     56.37 o 
   2  -8  10      123.07       72.75     47.69 o 
   3  -8  10       29.66       -9.13     39.52 o 
   4  -8  10      190.30      160.99     54.81 o 
   5  -8  10      105.71       71.87     50.25 o 
  -5  -7  10        3.49       -0.44     46.76 o 
  -4  -7  10      357.92      449.82     70.99 o 
  -3  -7  10      112.36      151.38     51.73 o 
  -2  -7  10      337.93      430.49     69.91 o 
  -1  -7  10      343.04      398.42     65.02 o 
   0  -7  10      282.07      251.72     58.86 o 
   1  -7  10      585.52      707.03     78.47 o 
   2  -7  10       86.09       42.68     38.36 o 
   3  -7  10      151.57      194.22     51.69 o 
   4  -7  10       24.21        6.81     47.04 o 
   5  -7  10      150.51      175.61     54.57 o 
   6  -7  10       27.21        1.32     47.40 o 
  -6  -6  10       31.24       23.70     44.04 o 
  -5  -6  10      241.97      276.30     58.62 o 
  -4  -6  10      147.34       65.82     45.56 o 
  -3  -6  10      124.63       84.20     47.32 o 
  -2  -6  10      516.03      533.50     69.63 o 
  -1  -6  10      100.27      135.37     46.68 o 
   0  -6  10      312.26      304.81     54.37 o 
   1  -6  10       98.96      123.68     44.72 o 
   2  -6  10      434.47      366.03     59.26 o 
   3  -6  10        4.66      -19.38     38.76 o 
   4  -6  10      306.11      339.92     60.54 o 
   5  -6  10        6.04       16.70     42.20 o 
   6  -6  10       81.50       26.26     50.25 o 
  -7  -5  10       87.67       86.68     47.97 o 
  -6  -5  10      633.16      862.93     87.08 o 
  -5  -5  10       72.80       19.58     39.04 o 
  -4  -5  10     1077.20     1310.36     93.17 o 
  -3  -5  10       16.02      -10.25     36.71 o 
  -2  -5  10     1627.64     1485.08     96.45 o 
  -1  -5  10      186.52      130.44     43.92 o 
   0  -5  10      731.91      730.25     71.03 o 
   1  -5  10      514.55      632.60     67.22 o 
   2  -5  10      506.09      622.99     69.75 o 
   3  -5  10      246.73      250.28     50.93 o 
   4  -5  10       65.99       73.23     43.56 o 
   5  -5  10      337.03      295.88     57.25 o 
   6  -5  10       10.09       -7.57     46.60 o 
  -7  -4  10        2.40      -11.88     24.50 o 
  -6  -4  10      178.11      199.24     54.77 o 
  -5  -4  10       60.45       37.14     26.37 o 
  -4  -4  10       47.15       17.21     23.73 o 
  -3  -4  10       12.71       12.32     22.72 o 
  -2  -4  10      929.37      864.91     58.74 o 
  -1  -4  10      848.03      844.45     54.23 o 
   0  -4  10        0.83       13.01     19.76 o 
   1  -4  10     1060.37     1140.72     55.01 o 
   2  -4  10       30.60       -8.22     47.71 o 
   3  -4  10      483.50      562.65     65.26 o 
   4  -4  10      101.24      123.00     47.04 o 
   5  -4  10       67.04      -14.29     39.68 o 
   6  -4  10      129.40      204.23     59.10 o 
  -8  -3  10       94.19       90.57     51.97 o 
  -7  -3  10      370.72      452.19     63.78 o 
  -6  -3  10      254.60      288.14     36.21 o 
  -5  -3  10      601.50      604.91     68.86 o 
  -4  -3  10     1502.18     1481.23     66.09 o 
  -3  -3  10        6.10      -17.31     20.49 o 
  -2  -3  10      508.79      466.68     38.20 o 
  -1  -3  10       67.55       36.81     23.90 o 
   0  -3  10     2127.51     2142.28     76.52 o 
   1  -3  10       22.91       12.42     21.77 o 
   2  -3  10      430.34      452.68     74.89 o 
   3  -3  10       44.89       10.53     35.99 o 
   4  -3  10      358.68      411.67     63.42 o 
   5  -3  10       59.26       42.04     42.96 o 
   6  -3  10       87.20       79.03     49.33 o 
  -8  -2  10      559.30      601.77     77.63 o 
  -7  -2  10      200.66      224.97     53.29 o 
  -6  -2  10     1396.14     1615.24    106.74 o 
  -5  -2  10      253.50      178.37     45.96 o 
  -4  -2  10     2536.60     2515.92     89.49 o 
  -3  -2  10       93.82       88.64     25.57 o 
  -2  -2  10     1073.41     1063.75     95.67 o 
  -1  -2  10      436.09      426.35     59.64 o 
   0  -2  10     2064.16     1967.29     71.92 o 
   1  -2  10     1188.73     1317.22    101.84 o 
   2  -2  10      330.98      349.26     37.17 o 
   3  -2  10      982.68     1014.12     77.67 o 
   4  -2  10        4.10       53.77     43.76 o 
   5  -2  10      546.60      816.89     86.12 o 
   6  -2  10        0.00      -55.37     36.91 o 
  -8  -1  10       46.45       12.21     40.96 o 
  -7  -1  10      197.64      124.24     49.09 o 
  -6  -1  10      113.51       65.34     40.88 o 
  -5  -1  10      236.14      287.75     54.09 o 
  -4  -1  10        4.58        6.13     34.75 o 
  -3  -1  10      147.09      148.34     41.56 o 
  -2  -1  10       32.80       15.52     19.70 o 
  -1  -1  10      243.51      216.58     28.07 o 
   0  -1  10        8.68      -11.58     19.36 o 
   1  -1  10      501.27      591.56     78.45 o 
   2  -1  10       47.29        4.98     22.80 o 
   3  -1  10      741.30      805.60     74.27 o 
   4  -1  10      242.56      274.66     56.85 o 
   5  -1  10       19.37       61.90     43.32 o 
   6  -1  10       63.68       68.38     49.01 o 
  -8   0  10      382.40      445.50     72.15 o 
  -7   0  10      703.12      889.52     91.89 o 
  -6   0  10     1012.57     1050.99     86.96 o 
  -5   0  10      429.39      505.88     65.70 o 
  -4   0  10     2162.77     2258.13    125.08 o 
  -3   0  10        3.76       -5.89     35.99 o 
  -2   0  10     1670.50     1569.88     97.37 o 
  -1   0  10      277.13      281.62     30.29 o 
   0   0  10     1503.85     1497.41     82.74 o 
   1   0  10      922.14      852.58     48.36 o 
   2   0  10      527.75      548.80     44.45 o 
   3   0  10      275.60      386.00     54.29 o 
   4   0  10      320.32      380.80     62.58 o 
   5   0  10      430.12      629.31     78.91 o 
   6   0  10        6.76      -57.95     38.64 o 
  -8   1  10      501.95      540.79     78.71 o 
  -7   1  10      161.62       64.70     49.09 o 
  -6   1  10     1084.02     1024.53     90.41 o 
  -5   1  10       16.42       34.15     40.72 o 
  -4   1  10     1647.26     1532.97    101.14 o 
  -3   1  10       16.64      -46.04     34.51 o 
  -2   1  10     1112.00     1113.01     84.12 o 
  -1   1  10      445.29      488.06     63.58 o 
   0   1  10      564.66      605.25     67.42 o 
   1   1  10     1232.15     1252.10     58.67 o 
   2   1  10      174.37      166.72     28.57 o 
   3   1  10      858.29      895.89     74.39 o 
   4   1  10        0.50        8.37     36.99 o 
   5   1  10      443.15      468.08     70.03 o 
  -8   2  10        3.35       25.98     47.64 o 
  -7   2  10      148.28      105.82     50.89 o 
  -6   2  10        7.11      -24.38     40.28 o 
  -5   2  10      760.65      682.80     78.35 o 
  -4   2  10       31.47       12.49     37.64 o 
  -3   2  10       77.60       51.21     39.00 o 
  -2   2  10      168.77      243.75     53.93 o 
  -1   2  10       20.44       -5.81     35.27 o 
   0   2  10      185.98      192.30     46.76 o 
   1   2  10       26.90      -16.74     33.63 o 
   2   2  10        5.24       -3.57     22.20 o 
   3   2  10       15.64        2.16     33.63 o 
   4   2  10       76.46       71.91     46.40 o 
   5   2  10        2.25      -58.74     39.16 o 
  -8   3  10      373.33      343.84     69.71 o 
  -7   3  10      257.86      296.68     63.30 o 
  -6   3  10     1475.53     1327.81    103.34 o 
  -5   3  10      512.04      405.86     65.86 o 
  -4   3  10     1629.51     1417.86    102.66 o 
  -3   3  10        0.69      -55.73     40.24 o 
  -2   3  10     1864.31     1994.44    122.64 o 
  -1   3  10      222.78      158.15     48.21 o 
   0   3  10     1204.98     1110.61     87.32 o 
   1   3  10      683.50      611.10     70.91 o 
   2   3  10      167.04      113.27     42.44 o 
   3   3  10      423.23      446.42     55.61 o 
  -7   4  10       19.51       21.06     48.81 o 
  -6   4  10      763.13      660.22     85.40 o 
  -5   4  10      158.60      177.13     56.09 o 
  -4   4  10      477.38      478.29     70.71 o 
  -3   4  10      218.43      131.72     54.65 o 
  -2   4  10      553.83      686.97     79.64 o 
  -1   4  10      318.57      265.33     58.21 o 
   0   4  10      240.08      251.36     56.01 o 
   1   4  10      450.22      459.79     63.06 o 
   2   4  10      146.81      132.69     44.84 o 
   3   4  10      286.45      249.16     47.16 o 
  -6   5  10       35.52       -6.53     50.77 o 
  -5   5  10      199.98      265.09     62.02 o 
  -4   5  10      448.54      386.08     69.99 o 
  -3   5  10      137.48       34.99     54.73 o 
  -2   5  10      358.86      398.82     69.83 o 
  -1   5  10        3.72       20.94     45.96 o 
   0   5  10      384.88      361.66     66.50 o 
   1   5  10      127.89       51.77     39.68 o 
   2   5  10       54.93       51.05     37.28 o 
  -5   6  10        0.26      -10.13     48.69 o 
  -4   6  10      689.48      699.62     91.89 o 
  -3   6  10       17.18      -31.91     46.40 o 
  -2   6  10      860.36      916.54     93.53 o 
  -1   6  10      256.12      176.01     62.30 o 
   0   6  10      410.25      412.59     70.15 o 
  -2  -9  11      193.09      197.79     64.58 o 
  -1  -9  11      123.29      234.02     69.03 o 
   0  -9  11       87.37       93.85     53.57 o 
   1  -9  11      120.60      103.06     50.73 o 
   2  -9  11        8.84      -34.51     42.84 o 
   3  -9  11       86.66      103.86     59.78 o 
  -4  -8  11        4.18        4.76     46.96 o 
  -3  -8  11      126.11      144.74     59.22 o 
  -2  -8  11       13.16       32.51     46.28 o 
  -1  -8  11      421.27      506.52     81.24 o 
   0  -8  11       31.74       38.44     49.53 o 
   1  -8  11      236.71      322.30     64.06 o 
   2  -8  11       78.56      128.32     52.77 o 
   3  -8  11       60.62       64.90     45.36 o 
   4  -8  11       78.14      122.00     59.26 o 
  -5  -7  11       20.05       16.38     47.81 o 
  -4  -7  11      184.45      125.84     55.81 o 
  -3  -7  11        0.32      -11.77     43.24 o 
  -2  -7  11      315.70      389.29     66.50 o 
  -1  -7  11       26.48       60.38     46.12 o 
   0  -7  11      342.35      330.03     62.06 o 
   1  -7  11       17.58       12.97     41.08 o 
   2  -7  11      217.94      266.37     54.01 o 
   3  -7  11      170.35      114.27     52.77 o 
   4  -7  11       45.84       54.33     45.08 o 
   5  -7  11       42.50        9.45     47.85 o 
  -6  -6  11      340.63      424.52     69.55 o 
  -5  -6  11       49.97       55.09     48.77 o 
  -4  -6  11      315.69      369.59     65.98 o 
  -3  -6  11      437.46      593.64     78.95 o 
  -2  -6  11      403.10      516.73     72.75 o 
  -1  -6  11      965.33      981.21     84.88 o 
   0  -6  11       64.55       54.25     42.68 o 
   1  -6  11      457.23      458.91     64.78 o 
   2  -6  11       17.21       30.79     43.88 o 
   3  -6  11      632.42      622.35     75.55 o 
   4  -6  11       67.05       31.51     45.76 o 
   5  -6  11      116.68       96.57     53.25 o 
  -6  -5  11       17.92       45.72     44.88 o 
  -5  -5  11      115.90      110.06     47.12 o 
  -4  -5  11       14.62        0.12     37.36 o 
  -3  -5  11      157.33      209.96     52.97 o 
  -2  -5  11        0.26       25.62     36.75 o 
  -1  -5  11      398.50      460.11     64.34 o 
   0  -5  11      389.07      407.54     59.26 o 
   1  -5  11      119.16      104.46     43.48 o 
   2  -5  11       60.77       94.77     42.44 o 
   3  -5  11      206.66      296.32     59.54 o 
   4  -5  11      240.05      361.58     63.02 o 
   5  -5  11        7.41       15.13     44.48 o 
  -6  -4  11      445.91      570.98     50.44 o 
  -5  -4  11       43.82       87.12     28.60 o 
  -4  -4  11      613.98      640.32     51.61 o 
  -3  -4  11       67.54       67.96     27.78 o 
  -2  -4  11      200.51      202.58     30.90 o 
  -1  -4  11       46.13       29.37     33.73 o 
   0  -4  11      773.50      742.53     73.73 o 
   1  -4  11      558.54      541.05     70.93 o 
   2  -4  11      102.40      127.52     27.17 o 
   3  -4  11      291.40      286.33     36.62 o 
   4  -4  11       10.47      -13.89     39.60 o 
   5  -4  11      243.04      269.89     59.10 o 
   6  -4  11        4.28       27.91     43.96 o 
  -7  -3  11        1.23       30.23     41.72 o 
  -6  -3  11      923.17     1074.49     89.48 o 
  -5  -3  11      448.30      372.59     61.46 o 
  -4  -3  11      647.86      616.30     78.33 o 
  -3  -3  11      755.16      710.14     47.68 o 
  -2  -3  11      134.03      158.83     29.36 o 
  -1  -3  11     1213.96     1302.30     59.15 o 
   0  -3  11      359.86      348.78     34.94 o 
   1  -3  11     1213.07     1299.14     74.81 o 
   2  -3  11       17.81       35.69     25.30 o 
   3  -3  11      798.50      812.57     71.39 o 
   4  -3  11      126.19      204.47     52.53 o 
   5  -3  11      168.11      166.04     54.13 o 
   6  -3  11       19.66       -1.08     49.89 o 
  -7  -2  11      140.70      129.60     52.29 o 
  -6  -2  11        0.11      -51.93     42.08 o 
  -5  -2  11      397.72      400.54     63.38 o 
  -4  -2  11       11.79      -25.14     36.71 o 
  -3  -2  11      149.82      134.52     56.73 o 
  -2  -2  11      551.65      568.07     44.90 o 
  -1  -2  11       86.85       87.70     25.06 o 
   0  -2  11       32.37       40.97     23.44 o 
   1  -2  11       62.67       64.55     24.09 o 
   2  -2  11      119.72      116.41     28.18 o 
   3  -2  11        9.94       -8.81     38.92 o 
   4  -2  11      258.20      250.00     58.74 o 
   5  -2  11       11.17        9.77     46.56 o 
  -8  -1  11      545.69      697.10     83.28 o 
  -7  -1  11        2.51      -16.02     38.72 o 
  -6  -1  11     1402.16     1451.45    103.46 o 
  -5  -1  11      157.54      119.91     47.20 o 
  -4  -1  11      759.97      684.13     72.75 o 
  -3  -1  11      635.61      720.04     72.79 o 
  -2  -1  11     1690.66     1671.06    102.62 o 
  -1  -1  11     1229.36     1203.77     56.06 o 
   0  -1  11      121.05       97.75     26.22 o 
   1  -1  11      981.84      971.66     52.94 o 
   2  -1  11      199.63      189.11     54.41 o 
   3  -1  11      841.82      886.32     76.59 o 
   4  -1  11        5.63        9.13     41.72 o 
   5  -1  11      398.83      544.35     80.16 o 
  -8   0  11      362.19      296.72     65.38 o 
  -7   0  11       63.89       82.20     50.21 o 
  -6   0  11      889.02      839.99     89.44 o 
  -5   0  11      808.89      886.84     86.16 o 
  -4   0  11      119.22      161.35     48.45 o 
  -3   0  11      990.13      846.80     77.47 o 
  -2   0  11      359.80      372.55     58.82 o 
  -1   0  11     1106.59     1197.25     88.48 o 
   0   0  11       59.91       29.78     28.89 o 
   1   0  11      596.55      710.97     44.96 o 
   2   0  11       14.48       26.61     25.50 o 
   3   0  11      631.88      770.81     78.99 o 
   4   0  11      153.36      165.80     58.54 o 
   5   0  11      154.91      171.56     53.93 o 
  -8   1  11       32.67       16.70     47.56 o 
  -7   1  11       28.34       21.26     47.85 o 
  -6   1  11       51.57       19.38     42.12 o 
  -5   1  11       62.85       52.65     43.44 o 
  -4   1  11      440.94      296.92     57.17 o 
  -3   1  11       29.25      -10.25     34.99 o 
  -2   1  11       94.75      113.91     44.60 o 
  -1   1  11       49.97       12.89     36.55 o 
   0   1  11      174.77      109.02     44.52 o 
   1   1  11      155.48      164.56     48.01 o 
   2   1  11       17.93       -3.79     24.57 o 
   3   1  11      147.87      115.57     29.55 o 
   4   1  11       32.57       16.74     42.28 o 
  -7   2  11        9.80       50.01     49.41 o 
  -6   2  11     1033.81      973.88     89.88 o 
  -5   2  11      319.42      322.86     60.86 o 
  -4   2  11     1305.95     1341.27    103.18 o 
  -3   2  11      637.52      509.92     71.79 o 
  -2   2  11      877.04      917.23     84.12 o 
  -1   2  11     1324.20     1247.42     94.25 o 
   0   2  11      147.13      114.43     47.04 o 
   1   2  11      613.16      784.42     77.55 o 
   2   2  11        7.17       24.62     35.71 o 
   3   2  11      658.08      498.35     61.10 o 
   4   2  11       32.64       69.87     45.28 o 
  -7   3  11      129.91      126.40     55.21 o 
  -6   3  11      266.67      229.54     61.14 o 
  -5   3  11      512.63      469.16     72.07 o 
  -4   3  11      148.93      128.00     50.65 o 
  -3   3  11      602.11      507.76     75.51 o 
  -2   3  11       20.49      111.27     50.49 o 
  -1   3  11      873.20      870.66     85.40 o 
   0   3  11        4.06       16.18     39.72 o 
   1   3  11       98.03       77.03     40.84 o 
   2   3  11        0.44       18.38     36.15 o 
   3   3  11      133.27       99.69     38.64 o 
  -6   4  11      358.05      371.63     71.35 o 
  -5   4  11        9.28      -43.52     42.40 o 
  -4   4  11      404.02      441.34     72.23 o 
  -3   4  11       63.34       11.61     50.65 o 
  -2   4  11      453.48      478.77     74.27 o 
  -1   4  11      113.75      160.03     55.29 o 
   0   4  11      211.62      198.79     54.81 o 
   1   4  11      163.51      143.82     48.37 o 
   2   4  11       31.13       12.17     35.71 o 
  -5   5  11      280.35      235.78     65.22 o 
  -4   5  11      343.40      298.80     71.23 o 
  -3   5  11      603.84      608.05     84.92 o 
  -2   5  11      312.14      334.68     70.51 o 
  -1   5  11      781.60      842.92     95.45 o 
   0   5  11        9.37       22.94     48.57 o 
  -1  -9  12       72.42       98.01     55.33 o 
   0  -9  12      119.49      233.82     64.86 o 
   1  -9  12       19.68       32.91     49.61 o 
  -3  -8  12       27.82       -0.96     45.64 o 
  -2  -8  12       74.92       52.77     54.93 o 
  -1  -8  12       79.10       58.42     53.53 o 
   0  -8  12      121.64      137.73     56.37 o 
   1  -8  12       86.03      147.10     60.82 o 
   2  -8  12       29.50       16.30     46.16 o 
   3  -8  12      138.42      219.21     62.98 o 
  -4  -7  12       20.54       33.91     50.57 o 
  -3  -7  12      312.24      371.91     69.47 o 
  -2  -7  12        0.00      -23.22     41.20 o 
  -1  -7  12      473.57      576.26     77.23 o 
   0  -7  12       11.77        6.33     39.16 o 
   1  -7  12      292.60      361.94     66.26 o 
   2  -7  12      172.72      200.83     56.05 o 
   3  -7  12      201.76      189.50     54.61 o 
   4  -7  12      118.63      109.30     54.29 o 
  -5  -6  12       72.04       69.19     51.09 o 
  -4  -6  12       26.17      -11.49     41.88 o 
  -3  -6  12       65.26       78.43     47.08 o 
  -2  -6  12      262.09      329.51     62.54 o 
  -1  -6  12       31.57       12.97     41.04 o 
   0  -6  12      166.10      238.87     53.41 o 
   1  -6  12        4.42      -49.37     37.96 o 
   2  -6  12      318.35      390.61     65.22 o 
   3  -6  12        9.75      -24.70     39.48 o 
   4  -6  12      161.19      101.62     53.05 o 
  -6  -5  12      312.20      369.43     65.46 o 
  -5  -5  12      227.33      281.75     61.74 o 
  -4  -5  12       92.73       74.79     47.64 o 
  -3  -5  12      238.74      257.48     56.77 o 
  -2  -5  12       65.05       78.55     41.52 o 
  -1  -5  12      510.39      389.69     60.34 o 
   0  -5  12        8.74      -11.81     36.59 o 
   1  -5  12      619.72      825.46     79.56 o 
   2  -5  12        2.65      -20.38     36.59 o 
   3  -5  12      168.97      171.48     53.29 o 
   4  -5  12        8.14      -20.30     46.08 o 
   5  -5  12      150.40      224.25     61.98 o 
  -4  -4  12        1.78       21.14     38.44 o 
  -3  -4  12      507.95      668.95     76.51 o 
  -2  -4  12        2.06      -11.49     23.63 o 
  -1  -4  12      249.19      275.28     35.42 o 
   0  -4  12      149.52      201.50     31.69 o 
   1  -4  12      565.59      599.37     45.86 o 
   2  -4  12      339.43      469.03     43.61 o 
   3  -4  12       49.94       31.33     33.19 o 
   4  -4  12      213.71      264.93     60.26 o 
   5  -4  12        0.07      -30.11     45.32 o 
  -7  -3  12       57.98       70.55     51.97 o 
  -6  -3  12       75.57       41.76     46.72 o 
  -5  -3  12      103.69       37.88     43.08 o 
  -4  -3  12      183.02      152.26     49.69 o 
  -3  -3  12       15.39        1.50     31.85 o 
  -2  -3  12      199.53      218.72     33.41 o 
  -1  -3  12       48.72       34.63     25.36 o 
   0  -3  12       70.51       67.52     27.37 o 
   1  -3  12        2.46        9.32     25.75 o 
   2  -3  12      275.52      325.28     38.87 o 
   3  -3  12      185.17      193.07     35.30 o 
   4  -3  12       75.61       15.29     49.29 o 
   5  -3  12       38.40      103.54     55.77 o 
  -7  -2  12      294.28      297.44     67.46 o 
  -6  -2  12      549.22      567.90     74.15 o 
  -5  -2  12      582.74      512.48     71.99 o 
  -4  -2  12      274.35      218.49     52.57 o 
  -3  -2  12      977.82      978.20     80.52 o 
  -2  -2  12       61.52       -2.60     39.12 o 
  -1  -2  12     1600.18     1618.52     69.46 o 
   0  -2  12      101.73       93.74     27.66 o 
   1  -2  12      303.51      355.22     38.80 o 
   2  -2  12       24.89       25.82     28.27 o 
   3  -2  12      491.80      553.48     80.60 o 
   4  -2  12       97.50      113.67     52.97 o 
  -7  -1  12      465.39      607.89     82.72 o 
  -6  -1  12       65.20       68.46     48.09 o 
  -5  -1  12      809.49      732.17     84.84 o 
  -4  -1  12        2.18       -8.37     36.71 o 
  -3  -1  12      896.46      937.56     80.72 o 
  -2  -1  12       69.19       43.40     43.64 o 
  -1  -1  12      574.31      642.01     70.59 o 
   0  -1  12      441.84      518.97     57.63 o 
   1  -1  12       77.12       73.90     28.98 o 
   2  -1  12      305.25      353.80     40.48 o 
   3  -1  12       83.12       97.71     31.39 o 
   4  -1  12      283.06      525.42     76.11 o 
  -7   0  12        0.69       17.26     47.85 o 
  -6   0  12      204.19      114.39     52.65 o 
  -5   0  12       50.32       58.13     47.08 o 
  -4   0  12      306.16      311.73     61.58 o 
  -3   0  12       75.48       63.30     40.48 o 
  -2   0  12       98.08       53.05     42.04 o 
  -1   0  12      199.14      218.53     52.77 o 
   0   0  12       19.57      -12.13     40.48 o 
   1   0  12      272.23      199.19     48.13 o 
   2   0  12       25.77       10.54     26.16 o 
   3   0  12      139.98      144.88     34.98 o 
   4   0  12        0.83      -57.13     40.56 o 
  -7   1  12      348.26      282.91     68.66 o 
  -6   1  12      273.62      275.38     63.86 o 
  -5   1  12     1055.29     1104.40     93.57 o 
  -4   1  12      281.99      236.74     57.65 o 
  -3   1  12     1370.49     1352.60    102.62 o 
  -2   1  12        0.11      -32.19     38.20 o 
  -1   1  12      937.91      984.97     87.12 o 
   0   1  12      163.49       97.81     47.28 o 
   1   1  12      415.92      429.41     62.46 o 
   2   1  12      232.37      145.06     46.52 o 
   3   1  12      161.41      159.43     45.16 o 
  -6   2  12        4.64      -15.94     46.24 o 
  -5   2  12      233.94      330.07     64.78 o 
  -4   2  12        0.49      -62.58     41.72 o 
  -3   2  12      628.62      788.94     88.92 o 
  -2   2  12      183.23      156.15     55.37 o 
  -1   2  12      234.06      293.48     61.66 o 
   0   2  12      162.70      154.99     51.81 o 
   1   2  12       57.52       40.96     42.32 o 
   2   2  12      164.54      136.09     46.80 o 
  -6   3  12      301.66      242.71     65.46 o 
  -5   3  12      252.38      151.50     59.66 o 
  -4   3  12       86.05      104.54     54.77 o 
  -3   3  12      281.29      221.25     61.22 o 
  -2   3  12      141.84       96.61     51.69 o 
  -1   3  12      414.89      388.17     68.86 o 
   0   3  12        0.71        0.12     43.32 o 
   1   3  12      160.05      154.27     51.05 o 
  -5   4  12      550.11      583.59     83.60 o 
  -4   4  12       18.63      -64.26     42.84 o 
  -3   4  12      800.20      746.38     92.13 o 
  -2   4  12       25.36       56.89     53.29 o 
  -1   4  12      682.48      743.50     88.96 o 
   0   4  12      131.57      107.74     52.97 o 
  -1  -8  13       79.22       48.13     52.69 o 
   0  -8  13       73.52       99.49     59.74 o 
   1  -8  13       71.87      171.80     62.66 o 
  -3  -7  13       11.66      -23.06     44.32 o 
  -2  -7  13      161.37      303.49     69.07 o 
  -1  -7  13       36.90       75.87     52.13 o 
   0  -7  13       79.36      196.19     61.62 o 
   1  -7  13       44.70       64.58     48.77 o 
   2  -7  13       84.62      121.43     57.97 o 
  -4  -6  13        1.37       -4.76     47.85 o 
  -3  -6  13      242.22      249.60     64.54 o 
  -2  -6  13        0.75       43.80     48.57 o 
  -1  -6  13      271.70      286.23     60.50 o 
   0  -6  13       52.39       46.48     47.97 o 
   1  -6  13      171.95      186.98     55.17 o 
   2  -6  13       93.26      156.27     54.29 o 
   3  -6  13       97.07      104.78     53.97 o 
  -4  -5  13      183.52      302.09     63.86 o 
  -3  -5  13      165.48      258.44     59.46 o 
  -2  -5  13      267.35      407.95     67.94 o 
  -1  -5  13       14.83       24.22     39.40 o 
   0  -5  13      397.45      557.05     72.99 o 
   1  -5  13        7.78      -39.96     37.84 o 
   2  -5  13      197.14      263.41     63.78 o 
   3  -5  13        4.68      -41.64     46.24 o 
  -3  -4  13       42.81        4.16     37.36 o 
  -2  -4  13       20.60       14.49     38.68 o 
  -1  -4  13      124.08      172.68     49.01 o 
   0  -4  13       43.23       68.62     43.80 o 
   1  -4  13      105.85      110.58     51.17 o 
   2  -4  13        9.97      -12.97     39.68 o 
   3  -4  13      112.94      189.54     55.01 o 
   4  -4  13       11.27        3.52     46.88 o 
  -6  -3  13        9.66      -16.86     42.16 o 
  -5  -3  13      639.36      678.92     80.84 o 
  -4  -3  13       10.91      -34.15     39.20 o 
  -3  -3  13      716.98      809.88     83.12 o 
  -2  -3  13      267.15      305.48     40.73 o 
  -1  -3  13      319.33      326.58     54.53 o 
   0  -3  13      112.18      161.94     32.68 o 
   1  -3  13       95.61      136.97     34.55 o 
   2  -3  13      223.20      233.36     36.20 o 
   3  -3  13       75.73      117.76     35.20 o 
   4  -3  13      260.25      275.57     43.02 o 
  -6  -2  13       43.32       14.05     50.41 o 
  -5  -2  13      298.78      317.78     61.18 o 
  -4  -2  13      178.01      196.43     54.29 o 
  -3  -2  13      273.60      341.72     63.34 o 
  -2  -2  13      949.86     1034.14     85.80 o 
  -1  -2  13       23.18       -6.33     41.40 o 
   0  -2  13      358.38      401.33     64.44 o 
   1  -2  13       14.06        6.21     26.31 o 
   2  -2  13      149.60      201.63     36.99 o 
   3  -2  13       12.95       -8.58     25.99 o 
  -6  -1  13       62.55        9.97     42.88 o 
  -5  -1  13      189.94      157.43     55.97 o 
  -4  -1  13       27.76       58.90     46.40 o 
  -3  -1  13      220.01      218.13     55.69 o 
  -2  -1  13       42.29        0.00     39.72 o 
  -1  -1  13      225.29      215.08     52.33 o 
   0  -1  13        4.33       13.77     42.40 o 
   1  -1  13      197.93      295.68     56.25 o 
   2  -1  13       39.42       71.35     29.68 o 
   3  -1  13       32.82       24.95     31.17 o 
  -6   0  13       14.02       -2.80     49.13 o 
  -5   0  13      839.28      918.43     89.84 o 
  -4   0  13      138.98      168.60     58.38 o 
  -3   0  13      973.29      996.10     91.09 o 
  -2   0  13      486.48      452.07     69.35 o 
  -1   0  13      254.40      270.17     63.50 o 
   0   0  13      493.89      556.12     77.15 o 
   1   0  13      126.04      101.86     46.56 o 
   2   0  13      409.96      549.48     68.99 o 
   3   0  13        0.27       -3.04     36.91 o 
  -6   1  13      105.01       89.08     55.93 o 
  -5   1  13       45.16      -40.48     45.92 o 
  -4   1  13      175.47       99.37     55.57 o 
  -3   1  13      112.81       52.45     50.01 o 
  -2   1  13      422.10      552.56     76.23 o 
  -1   1  13        5.36       25.02     43.00 o 
   0   1  13      241.83      318.50     62.66 o 
   1   1  13        7.16       35.83     43.36 o 
   2   1  13      106.07      117.99     47.77 o 
  -5   2  13      347.75      340.64     69.23 o 
  -4   2  13        9.39      -23.70     45.12 o 
  -3   2  13      296.43      351.17     69.91 o 
  -2   2  13       34.32      -22.86     44.96 o 
  -1   2  13      303.49      272.66     67.26 o 
   0   2  13       80.26      123.76     51.81 o 
   1   2  13      100.36      163.91     52.37 o 
  -4   3  13      115.94       87.08     56.89 o 
  -3   3  13      326.67      324.31     74.59 o 
  -2   3  13      468.09      443.54     78.71 o 
  -1   3  13      191.04      141.01     59.06 o 
  -3  -6  14        7.07       -0.24     45.84 o 
  -2  -6  14      262.69      296.36     66.50 o 
  -1  -6  14       12.60       42.60     48.33 o 
   0  -6  14      121.91      217.53     57.37 o 
   1  -6  14      126.06      208.60     57.89 o 
  -3  -5  14       90.32       76.03     52.77 o 
  -2  -5  14        0.19       41.88     46.60 o 
  -1  -5  14       93.19       74.15     49.45 o 
   0  -5  14        8.91       20.18     44.72 o 
   1  -5  14      130.93      134.33     51.29 o 
   2  -5  14       18.94      -12.09     44.68 o 
  -2  -4  14      462.74      593.36     75.11 o 
  -1  -4  14        3.82      -22.26     39.72 o 
   0  -4  14      307.94      409.75     65.90 o 
   1  -4  14        2.26      -30.67     36.31 o 
   2  -4  14      133.25      112.27     51.17 o 
  -5  -3  14       27.89        4.36     43.16 o 
  -4  -3  14      281.97      302.65     61.30 o 
  -3  -3  14        0.25      -51.97     37.64 o 
  -2  -3  14      348.60      430.89     68.18 o 
  -1  -3  14       62.91       90.41     48.61 o 
   0  -3  14       95.51       84.43     32.52 o 
   1  -3  14       84.64       62.64     40.36 o 
   2  -3  14       29.07       -3.11     27.34 o 
  -5  -2  14       93.94       38.72     54.45 o 
  -4  -2  14        8.88      -49.81     41.96 o 
  -3  -2  14      218.07      151.38     54.13 o 
  -2  -2  14       35.14       11.41     47.69 o 
  -1  -2  14      164.71      192.34     58.34 o 
   0  -2  14       82.79      100.49     51.05 o 
   1  -2  14        4.05        1.28     45.36 o 
   2  -2  14       73.40       79.03     34.59 o 
  -5  -1  14      158.75       91.53     58.30 o 
  -4  -1  14      393.84      391.85     68.34 o 
  -3  -1  14      140.84      163.15     58.25 o 
  -2  -1  14      700.86      935.80     87.88 o 
  -1  -1  14       19.19       25.22     49.61 o 
   0  -1  14      577.02      745.46     85.92 o 
   1  -1  14       68.69       36.47     50.61 o 
   2  -1  14      166.99      266.81     56.85 o 
  -5   0  14       13.13       64.98     49.13 o 
  -4   0  14      154.52       95.77     56.17 o 
  -3   0  14       48.72       24.66     49.61 o 
  -2   0  14      156.27      112.35     54.21 o 
  -1   0  14       45.10       33.55     48.49 o 
   0   0  14      101.00      113.91     49.37 o 
   1   0  14      145.43      165.12     55.97 o 
  -4   1  14      159.68      181.05     58.78 o 
  -3   1  14      201.83      247.15     63.42 o 
  -2   1  14      293.97      268.13     66.38 o 
  -1   1  14       32.27       12.69     51.77 o 
   0   1  14      265.21      206.23     60.50 o 
   0  -4  15        1.45      -36.55     39.76 o 
  -2  -3  15      148.21      125.72     55.29 o 
  -1  -3  15        4.15      -13.73     46.48 o 
   0  -3  15      146.64      181.17     57.41 o 
  -3  -2  15        9.17      -68.89     45.92 o 
  -2  -2  15      345.95      272.22     63.10 o 
  -1  -2  15       72.14       77.27     51.97 o 
  -2  -1  15        7.21       -3.76     46.12 o 
                                                 
